# Supplementary material for: Modelling gene expression profiles related to prostate tumor progression using binary states
Source: Theor Biol Med Model. 2013 May 31;10:37. doi: 10.1186/1742-4682-10-37 (PMC3691825; doi:10.1186/1742-4682-10-37)
Supplement: Additional file 2: Table S1 — Simulation results across methods. Table S2. Number of false assigned genes (NF) for each parameter combination. Table S3. Stage-State profile frequency and significance estimation. Table S4. Significant genes selected by BSM. Table S5. Functional annotation for genes selected by BSM. Table S6. Functional annotation for genes selected by SAM. Table S7. Association of BSM selected genes according to Barcode tool. Table S8. Comparison of genes selected by other methods in the MSKCC prostate dataset. Table S9. Comparison of genes selected by other methods in the Tomlins dataset without rescaling (no uniformization). Table S10. List of 75 genes used to generate survival curves. [file 1742-4682-10-37-S2.xlsx]

## Sheet: Table 1
Profile	Genes	%	Folds	pValue	qValue	Type
-1.-1.-1.1	10	4.65116	109.89	4.55e-06	0.091287	Oncogene (Late)
-1.-1.1.1	1	0.465116	Inf	0	0.001	Oncogene
-1.0.-1.1	2	0.930233	9.95	1.01e-05	0.199849	Oncogene
-1.0.1.-1	25	11.6279	1562.5	8e-07	0.0169311	2t
-1.0.1.0	29	13.4884	198.63	7.3e-06	0.145648	Oncogene
-1.0.1.1	6	2.7907	600	5e-07	0.0109587	Oncogene
-1.1.0.1	2	0.930233	41.67	2.4e-06	0.0487109	Oncogene (Early)
-1.1.1.-1	13	6.04651	Inf	0	0.001	2t
-1.1.1.0	20	9.30233	3333.33	3e-07	0.0069881	Oncogene (Early)
-1.1.1.1	6	2.7907	6000	5e-08	0.0019978	Oncogene (Early)
1.-1.-1.-1	6	2.7907	6000	5e-08	0.0019978	TSG (Early)
1.-1.-1.0	16	7.44186	2000	4e-07	0.0089757	TSG (Early)
1.-1.-1.1	8	3.72093	Inf	0	0.001	2t
1.-1.0.-1	6	2.7907	222.22	1.35e-06	0.0278432	TSG (Early)
1.0.-1.-1	5	2.32558	625	4e-07	0.0089757	TSG
1.0.-1.0	19	8.83721	184.47	5.15e-06	0.103142	TSG
1.0.-1.1	6	2.7907	230.77	1.3e-06	0.0268569	2t
1.1.1.-1	35	16.2791	411.76	4.25e-06	0.085484	TSG (Late) / MSG
Fold	Ratio between the number of genes with certain profile found in the original dataset and the number of genes with the same profile in the permuted datasets.
	A fold equal to Inf means that profile was not found in the permuted datasets.

## Sheet: Table 2
	t-Test	f-Test	Wilcox	Copa	SAM	Tomlins	Barcode
t-Test	-
f-Test	0.33	-
Wilcoxon	0.36	0.47	-
Copa	0.01	0.01	0.06	-
SAM	0.36	0.9	0.47	0.01	-
BSM	0.14	0.26	0.2	0	0.28	0.05	0.07-0.37

## Sheet: Table S1
Table S1. Simulation results across methods.
#	Stages	Samples per Stage	Positive Genes	Ttest	Ftest	Wilcoxon	OSUM	COPA	SAM	BSM	Dif BSM-SAM
1	2	10-10	60	19	17	13	1	4	25	9	-16
2	2	10-30	60	15	15	14	1	1	34	29	-5
3	2	10-30	60	13	23	20	1	2	33	43	10
4	2	10-40	60	11	17	19	3	2	34	42	8
5	2	20-10	60	21	23	19	1	2	29	35	6
6	2	30-20	60	28	31	26	1	1	37	52	15
7	2	30-30	60	25	23	18	0	1	44	55	11
8	2	30-40	60	28	29	25	2	0	49	51	2
9	2	30-50	60	26	30	27	1	1	53	52	-1
10	2	40-30	60	20	19	19	1	1	38	45	7
11	2	40-40	60	33	31	30	1	2	51	49	-2
12	2	50-10	60	8	16	18	1	2	25	28	3
13	2	50-40	60	33	32	29	2	0	55	56	1
14	2	50-50	60	31	31	28	1	1	51	53	2
15	3	10-20-50	180	49	71	56	15	10	91	140	49
16	3	10-40-40	180	64	73	62	12	10	98	138	40
17	3	20-10-20	180	52	74	56	12	8	83	130	47
18	3	20-30-40	180	59	88	71	18	13	120	159	39
19	3	20-40-30	180	74	91	73	12	7	129	160	31
20	3	20-50-20	180	59	82	69	14	9	131	164	33
21	3	30-10-40	180	61	82	60	9	8	95	135	40
22	3	30-30-30	180	65	92	74	18	6	112	151	39
23	3	30-30-40	180	69	93	73	15	8	135	162	27
24	3	30-50-10	180	63	78	64	6	6	120	147	27
25	3	40-10-30	180	68	86	69	13	7	107	144	37
26	3	40-20-40	180	67	91	68	14	8	120	164	44
27	3	40-40-10	180	64	76	62	10	10	109	132	23
28	3	40-40-20	180	68	92	73	20	9	134	158	24
29	3	40-50-30	180	57	88	66	11	8	150	163	13
30	3	50-40-50	180	58	92	73	13	7	166	161	-5
31	4	20-10-30-50	200	53	85	63	20	16	130	160	30
32	4	20-30-40-30	200	49	103	74	19	11	147	185	38
33	4	20-30-50-10	200	56	93	63	13	14	130	168	38
34	4	30-50-10-20	200	50	74	58	18	13	127	153	26
35	4	30-50-30-50	200	55	90	72	16	11	178	178	0
36	4	30-50-40-50	200	57	104	80	21	12	178	183	5
37	4	40-10-30-40	200	55	85	68	18	6	149	160	11
38	4	40-30-50-10	200	61	100	74	26	19	164	158	-6
39	4	40-50-20-10	200	66	84	65	18	13	139	165	26
40	4	50-20-30-40	200	58	98	71	15	14	143	184	41
		Total	5720	1868	2602	2062	413	283	3943	4701	758
		Percentage		0.326573	0.454895	0.36049	0.0722028	0.0494755	0.689336	0.821853	0.132517
		Per method	Positive Genes	% Positives
		2 Stages	840
		BSM	599	0.713095
		SAM	558	0.664286
		3 Stages	2880
		BSM	2408	0.836111
		SAM	1900	0.659722
		4 Stages	2000
		BSM	1694	0.847
		SAM	1485	0.7425

## Sheet: Table S2
Table S2. Number of non-false assigned genes (NF) for each parameter combination.
Tomlins dataset													Random Dataset
mp	t	u	0	1	2	3	4	F1	F2	F3	F4	NF	mp	t	u	0	1	2	3	4
0.7	0.5	0	2239	3850	4905	4035	4970	0.248599	0.023468	0.000827318	6.03622e-06	16684.4	0.7	0.5	0	15583.9	4088.68	318.99	7.42	0.03
0.6	0.5	0	136	966	3174	5598	10125	0.875247	0.516211	0.165538	0.024483	16204.5	0.6	0.5	0	2613.97	7630.2	7152.08	2354.86	247.89
0.6	0.5	0.25	1884	3345	4608	4335	5827	0.497324	0.102377	0.0074257	0.000180196	15946.5	0.6	0.5	0.25	10990	7496.92	1436.65	74.41	1.05
0.7	0.4	0	2045	3337	4144	3945	6528	0.563904	0.161233	0.0231968	0.00141391	15303.4	0.7	0.4	0	9874.67	7767.58	2113.81	233.71	9.23
0.5	0.5	0.5	2195	3226	4145	4350	6083	0.640256	0.210023	0.0332397	0.00200559	14711.2	0.5	0.5	0.5	8599.89	8337.4	2714.92	334.59	12.2
0.7	0.6	0	2172	3925	4757	4066	5079	0.568608	0.169485	0.0271613	0.00180547	14669.4	0.7	0.6	0	9862.42	7780.4	2107.79	239.22	9.17
0.8	0.4	0	5208	4291	3647	3110	3743	0.159707	0.00817714	0.000105063	0	14075.5	0.8	0.4	0	17636.8	2276.37	85.14	0.72	0
0.7	0.5	0.25	5674	4564	4065	2866	2830	0.075755	0.00170372	1.75562e-06	0	13972.3	0.7	0.5	0.25	18913.8	1068.56	16.62	0.01	0
0.6	0.5	0.5	5242	4293	4094	2988	3382	0.198067	0.0101806	7.06436e-05	0	13864.8	0.6	0.5	0.5	17076.1	2816.35	106.08	0.45	0
0.6	0.4	0.25	1758	2926	3906	4228	7181	0.80395	0.393557	0.103863	0.0118187	13827.4	0.6	0.4	0.25	5334.14	8637.53	4842.36	1100.1	84.87
0.7	0.4	0.25	5074	4068	3733	3099	4025	0.249167	0.021925	0.000717294	4.96894e-06	13827.3	0.7	0.4	0.25	16280.2	3480.78	232.93	5.09	0.02
0.8	0.5	0	5944	4847	4006	2817	2385	0.0493362	0.000590791	0	0	13813.5	0.8	0.5	0	19305.6	687.98	5.44	0	0
0.8	0.3	0	3949	3430	3217	2960	6443	0.618361	0.177527	0.0232011	0.00109266	13282.2	0.8	0.3	0	10074.3	7684.31	2022.23	211.12	7.04
0.8	0.6	0	5951	4847	3901	2743	2557	0.168316	0.00950766	0.000156604	0	13194.7	0.8	0.6	0	17634.5	2277.02	86.65	0.83	0
0.6	0.4	0.5	4719	3824	3892	3197	4367	0.47258	0.0857813	0.006289	0.000217541	13117.9	0.6	0.4	0.5	12778	6238.32	935.14	46.62	0.95
0.5	0.5	0.75	5865	3992	3741	2945	3456	0.241269	0.0180527	0.000376504	0	13102.2	0.5	0.5	0.75	16588.9	3227.01	180.68	2.41	0
0.7	0.6	0.25	5678	4430	3923	2716	3252	0.259777	0.0243949	0.000940013	9.22509e-06	13071.9	0.7	0.6	0.25	16278.7	3478.97	235.68	5.58	0.03
0.6	0.6	0.25	1990	3425	4423	3994	6167	0.815381	0.413631	0.116663	0.0141057	12833.9	0.6	0.6	0.25	5314.81	8651.8	4846.98	1098.42	86.99
0.5	0.5	0.25	230	1067	2748	5312	10642	0.966656	0.788222	0.442569	0.134601	12788.2	0.5	0.5	0.25	889.17	4368.51	7680.58	5628.32	1432.42
0.6	0.6	0.5	5456	4064	3756	2703	4020	0.497481	0.0945453	0.00717983	0.000199005	12145.9	0.6	0.6	0.5	12764.1	6244.13	942.47	47.47	0.8
0.6	0.4	0	159	877	2726	5061	11176	0.977081	0.836197	0.524392	0.183011	12004.4	0.6	0.4	0	613.71	3528.49	7342.25	6469.22	2045.33
0.8	0.3	0.25	6962	3573	2854	2573	4037	0.282609	0.0243787	0.00067171	7.43126e-06	11955.9	0.8	0.3	0.25	16314.6	3453.66	226.28	4.41	0.03
0.7	0.3	0.25	4106	3333	3247	2963	6350	0.818507	0.354599	0.0787222	0.00718268	11734.7	0.7	0.3	0.25	6990.47	8554.77	3720.62	687.53	45.61
0.5	0.4	0.75	5196	3644	3720	3231	4208	0.639997	0.183322	0.0260102	0.00149952	11698.5	0.5	0.4	0.75	10525.1	7428.19	1852.2	187.18	6.31
0.8	0.7	0	4825	4042	3689	3273	4170	0.655677	0.200796	0.0292879	0.00172662	11680	0.8	0.7	0	10049.8	7713.98	2017.27	210.79	7.2
0.5	0.4	0.5	2069	2797	3665	4197	7271	0.9492	0.640761	0.263193	0.0526117	11439.5	0.5	0.4	0.5	2979.84	7322.53	6678.33	2635.76	382.54
0.7	0.4	0.5	8417	3980	3240	2245	2117	0.0856631	0.00179558	9.17011e-06	0	11235.2	0.7	0.4	0.5	19006.8	978.5	13.61	0.04	0
0.8	0.4	0.25	8540	4146	3076	2267	1970	0.0538441	0.00067004	0	0	11233.7	0.8	0.4	0.25	19382	612.1	4.9	0	0
0.7	0.3	0.5	7166	3343	2923	2542	4025	0.440197	0.0637671	0.00384651	7.20497e-05	11165	0.7	0.3	0.5	14350	5043.9	579.89	24.97	0.29
0.6	0.6	0	130	974	3226	5611	10058	0.976084	0.839954	0.54389	0.203489	11110.1	0.6	0.6	0	605.18	3522.88	7348.72	6475.53	2046.69
0.6	0.4	0.75	8256	3885	3292	2261	2305	0.209169	0.0102876	0.000129216	4.33839e-06	10896.2	0.6	0.4	0.75	17542.7	2375.43	80.25	0.58	0.01
0.8	0.7	0.25	8128	3700	3053	2483	2635	0.310541	0.0282499	0.000824541	3.79507e-06	10633.7	0.8	0.7	0.25	16312.6	3455.6	226.61	4.21	0.01
0.7	0.5	0.5	9330	4180	3044	1825	1620	0.0177008	5.70196e-05	0	0	10594.8	0.7	0.5	0.5	19810.2	188.48	0.37	0	0
0.6	0.5	0.75	9180	3990	3030	1889	1910	0.0585978	0.000475912	0	0	10583.8	0.6	0.5	0.75	19365	630.72	3.25	0	0
0.5	0.6	0.75	6281	3563	3307	2651	4197	0.692004	0.201307	0.0285499	0.00156302	10504.4	0.5	0.6	0.75	10506.1	7448.64	1848.76	188.95	6.56
0.8	0.5	0.25	9536	4405	2948	1815	1295	0.0127363	3.30142e-05	0	0	10406.8	0.8	0.5	0.25	19865.7	133.06	0.2	0	0
0.7	0.7	0.25	4842	3725	3454	3106	4872	0.859484	0.389519	0.0921246	0.00957512	10277.2	0.7	0.7	0.25	6971.8	8574.22	3718.01	688.32	46.65
0.7	0.6	0.5	9394	3795	2874	1837	2099	0.0932126	0.00210132	1.27033e-05	0	10245.2	0.7	0.6	0.5	19010.5	974.21	14.26	0.05	0
0.5	0.6	0.5	2513	3232	3868	3908	6478	0.97443	0.68039	0.291232	0.05933	10182.4	0.5	0.6	0.5	2960.11	7340.61	6673.54	2640.4	384.34
0.8	0.6	0.25	9581	4154	2818	1861	1585	0.0593137	0.000734355	0	0	10169.5	0.8	0.6	0.25	19381.1	613.33	4.6	0	0
0.7	0.7	0.5	8067	3317	2891	2389	3335	0.473355	0.0705827	0.00450734	8.69565e-05	10146.8	0.7	0.7	0.5	14350.9	5040	582.27	25.51	0.29
0.7	0.3	0	1462	2549	3435	3458	9095	1.0147	0.864979	0.497223	0.133546	10045.3	0.7	0.3	0	1189.5	4980.22	7587.64	5027.04	1214.6
0.6	0.6	0.75	9227	3523	2774	1878	2597	0.228099	0.0113588	0.000122905	0	9936.67	0.6	0.6	0.75	17541.9	2374.74	81.79	0.55	0
0.5	0.4	1	9116	3635	3048	2166	2034	0.284218	0.022082	0.000630952	4.91642e-06	9781.19	0.5	0.4	1	16905.9	2933.09	157.4	2.64	0.01
0.8	0.3	0.5	9917	3331	2590	1982	2179	0.104385	0.00224559	4.80654e-06	0	9728.47	0.8	0.3	0.5	18946.6	1037.25	15.14	0.02	0
0.6	0.3	0.75	7213	3236	2910	2525	4115	0.76377	0.217916	0.0272681	0.00128797	9606.15	0.6	0.3	0.75	10233.4	7684.46	1900.04	175.76	5.3
0.5	0.5	1	10209	3492	2731	1707	1860	0.0563524	0.00054303	0	0	9591.73	0.5	0.5	1	19447.3	548.27	3.42	0	0
0.7	0.3	0.75	10188	3093	2652	1896	2170	0.173142	0.00645579	7.13232e-05	0	9258.21	0.7	0.3	0.75	18300.3	1655.33	43.08	0.29	0
0.6	0.3	0.5	4024	3248	3176	3088	6463	1.04511	0.707352	0.270438	0.0451168	9207.24	0.6	0.3	0.5	3303.41	7693.12	6419.52	2291.36	291.59
0.6	0.7	0.75	7961	3006	2735	2221	4076	0.812429	0.231119	0.0289249	0.0013739	8893.88	0.6	0.7	0.75	10219	7692.55	1905.33	176.54	5.6
0.5	0.6	1	10191	2876	2468	1762	2702	0.314404	0.0231665	0.00063172	1.11029e-05	8845.46	0.5	0.6	1	16915.3	2923.08	157.77	2.79	0.03
0.8	0.7	0.5	10853	3261	2384	1806	1695	0.115564	0.00257434	5.71265e-06	0	8763	0.8	0.7	0.5	18942	1041.8	15.13	0.02	0
0.7	0.7	0.75	10791	2880	2346	1763	2219	0.183786	0.00690424	7.5339e-05	0	8662.37	0.7	0.7	0.75	18306.7	1648.61	43.39	0.3	0
0.8	0.4	0.5	11625	3623	2401	1457	893	0.0156413	2.94675e-05	0	0	8317.26	0.8	0.4	0.5	19868	130.84	0.14	0	0
0.6	0.3	1	10478	2893	2472	1919	2237	0.402333	0.0337191	0.000866218	1.78811e-05	8272	0.6	0.3	1	16168.4	3607.12	219.89	3.56	0.04
0.7	0.4	0.75	11747	3429	2456	1393	974	0.0236161	8.50093e-05	0	0	8170.81	0.7	0.4	0.75	19804.1	194.47	0.41	0	0
0.6	0.7	1	10721	2610	2189	1681	2798	0.412756	0.0340747	0.000750167	7.14796e-06	8124.84	0.6	0.7	1	16169.5	3602.34	223.85	3.34	0.02
0.7	0.7	0	1619	3136	4161	3897	7186	1.02382	0.907772	0.563221	0.170438	7972.41	0.7	0.7	0	1181.16	4979.76	7595.9	5017.41	1224.77
0.6	0.7	0.5	4879	3234	3282	2828	5776	1.10495	0.758709	0.300288	0.0506717	7914.62	0.6	0.7	0.5	3292.17	7688.82	6434.33	2291	292.68
0.6	0.4	1	11990	3310	2354	1286	1059	0.0754301	0.000725686	0	0	7757.62	0.6	0.4	1	19394.9	600.71	3.41	0	0
0.5	0.4	0.25	226	950	2531	4768	11524	1.00357	0.975422	0.802498	0.414982	7742.25	0.5	0.4	0.25	155.35	1483.28	5286.07	8292.05	4782.25
0.7	0.6	0.75	12444	2835	2025	1359	1336	0.0256863	0.000103814	0	0	7481.97	0.7	0.6	0.75	19804.9	193.57	0.49	0	0
0.8	0.6	0.5	12511	3164	1999	1308	1017	0.0172489	3.93154e-05	0	0	7433.35	0.8	0.6	0.5	19869.8	128.99	0.17	0	0
0.5	0.3	1	8159	2801	2727	2467	3845	1.05745	0.452968	0.10064	0.00971912	7357.19	0.5	0.3	1	7478.81	8425.81	3459.14	597.87	37.37
0.6	0.6	1	12493	2632	1918	1293	1663	0.0807114	0.000718096	0	0	7292.19	0.6	0.6	1	19393.2	602.32	3.5	0	0
0.8	0.5	0.5	12702	3464	2008	1120	705	0.00261888	2.60892e-06	0	0	7287.92	0.8	0.5	0.5	19979.9	19.1	0.01	0	0
0.7	0.5	0.75	12703	3235	2066	1096	899	0.00282895	2.46245e-06	0	0	7286.84	0.7	0.5	0.75	19978.4	20.63	0.01	0	0
0.8	0.3	0.75	12678	2973	2092	1271	985	0.0334995	0.000144894	0	0	7221.1	0.8	0.3	0.75	19753.8	244.62	0.63	0	0
0.5	0.7	1	8601	2617	2402	2126	4253	1.10066	0.465662	0.0996912	0.00877263	7149.81	0.5	0.7	1	7453.71	8456.31	3453.05	598.62	37.31
0.6	0.5	1	12929	2962	2029	1027	1052	0.0114286	1.46056e-05	0	0	7036.12	0.6	0.5	1	19918.2	80.74	0.06	0	0
0.7	0.7	1	13075	2354	1727	1350	1493	0.0544209	0.000448578	0	0	6795.12	0.7	0.7	1	19622.2	374.76	2.05	0	0
0.8	0.7	0.75	13144	2647	1751	1360	1097	0.0353479	0.000159221	0	0	6761.16	0.8	0.7	0.75	19756.7	241.64	0.67	0	0
0.7	0.3	1	13121	2615	2059	1216	988	0.0549942	0.000426929	0	0	6733.31	0.7	0.3	1	19620.8	376.43	1.82	0	0
0.5	0.6	0.25	276	1230	2909	4992	10592	1.00616	0.993073	0.83972	0.453604	6600.13	0.5	0.6	0.25	154.52	1479.59	5278.7	8281.62	4804.57
0.6	0.3	0.25	1353	2458	3371	3552	9265	1.05562	1.07242	0.860311	0.366679	5983.06	0.6	0.3	0.25	315.84	2322.87	6333.69	7629.32	3397.28
0.5	0.3	0.75	4705	2962	3096	3010	6226	1.20836	1.04981	0.590405	0.158518	5700.58	0.5	0.3	0.75	1518.37	5534.38	7493.27	4466.05	986.93
0.8	0.4	0.75	14473	2803	1590	714	419	0.00378393	0	0	0	5515.39	0.8	0.4	0.75	19978.1	20.91	0	0	0
0.8	0.6	0.75	14688	2382	1396	933	600	0.00408021	0	0	0	5301.28	0.8	0.6	0.75	19977.3	21.67	0	0	0
0.7	0.4	1	14803	2506	1581	664	445	0.00509238	3.71747e-06	0	0	5183.23	0.7	0.4	1	19972.5	26.45	0.01	0	0
0.7	0.6	1	14814	2089	1366	901	829	0.00486017	0	0	0	5174.85	0.7	0.6	1	19973.8	25.2	0	0	0
0.8	0.7	1	14899	2092	1301	1015	692	0.00881373	6.64894e-06	0	0	5081.55	0.8	0.7	1	19954	44.93	0.02	0	0
0.5	0.7	0.75	5650	2766	2868	2648	6067	1.28857	1.11855	0.627398	0.162977	4926.68	0.5	0.7	0.75	1509.33	5533.48	7488.42	4478.99	988.78
0.8	0.5	0.75	15212	2414	1282	723	368	0.000338417	0	0	0	4786.18	0.8	0.5	0.75	19997.4	1.62	0	0	0
0.8	0.3	1	15277	2280	1409	604	429	0.0093435	4.095e-06	0	0	4700.69	0.8	0.3	1	19954.9	44.11	0.01	0	0
0.7	0.5	1	15452	2151	1250	687	459	0.000244117	0	0	0	4546.47	0.7	0.5	1	19997.9	1.11	0	0	0
0.5	0.5	0	0	0	49	1527	18423	1	1	0.977834	0.769039	4288.84	0.5	0.5	0	0	0	491.22	5339.77	14168
0.6	0.7	0.25	1802	2728	3750	3645	8074	1.0818	1.12252	0.941044	0.422295	4196.7	0.6	0.7	0.25	313.49	2321.29	6336.13	7618.48	3409.61
0.8	0.6	1	16363	1706	912	672	346	0.000638064	0	0	0	3634.91	0.8	0.6	1	19996.7	2.32	0	0	0
0.8	0.4	1	16790	1791	890	350	178	0.000751013	0	0	0	3207.65	0.8	0.4	1	19996.6	2.41	0	0	0
0.8	0.5	1	17089	1534	792	412	172	2.74914e-05	0	0	0	2909.96	0.8	0.5	1	19998.9	0.08	0	0	0
0.5	0.4	0	0	0	37	1455	18507	1	1	0.993272	0.88435	2150.13	0.5	0.4	0	0	0	171.3	3461.04	16366.7
0.5	0.6	0	0	0	52	1548	18399	1	1	0.99386	0.890021	2033.02	0.5	0.6	0	0	0	174.48	3449.03	16375.5
0.5	0.3	0.5	1779	2391	3226	3550	9053	1.09336	1.19729	1.15905	0.671288	1551.54	0.5	0.3	0.5	77.95	969.17	4344.43	8530.28	6077.17
0.6	0.3	0	85	601	1999	4156	13158	1.00408	1.02915	1.07035	0.907604	862.63	0.6	0.3	0	3.84	119.23	1343.81	6589.86	11942.3
0.5	0.7	0.5	2503	2567	3246	3315	8368	1.13852	1.26991	1.25005	0.729357	204.101	0.5	0.7	0.5	79.43	961.04	4354.19	8501.08	6103.26
0.5	0.3	0	0	0	27	1097	18875	1	1	1.0011	1.01802	-341.375	0.5	0.3	0	0	0	5.07	778.76	19215.2
0.5	0.7	0	0	0	45	1283	18671	1	1	1.00198	1.02923	-548.211	0.5	0.7	0	0	0	5.48	776.85	19216.7
0.6	0.7	0	106	703	2567	4741	11882	1.00513	1.03571	1.1144	1.00592	-707.981	0.6	0.7	0	3.99	119.83	1350.54	6572.28	11952.4
0.5	0.3	0.25	201	823	2188	3985	12802	1.01012	1.05225	1.15158	1.10279	-2042.64	0.5	0.3	0.25	0.59	31.96	634.84	5213.68	14117.9
0.5	0.7	0.25	299	1159	2484	4162	11895	1.01515	1.0769	1.2038	1.18808	-3294.04	0.5	0.7	0.25	0.61	31.62	637.36	5197.15	14132.3
Column Legends
Tomlins Data
		mp	BSM parameter
		t	BSM parameter
		u	BSM parameter
		0	Number of genes never assigned to 1 or -1 in any stage.
		1	Number of genes assigned to 1 or -1 in 1 stage.
		2	Number of genes assigned to 1 or -1 in 2 stages.
		3	Number of genes assigned to 1 or -1 in 3 stages.
		4	Number of genes assigned to 1 or -1 in 4 stages.
		F1	Cumulative number of false defined genes up to 1 stage.
		F2	Cumulative number of false defined genes up to 2 stages.
		F3	Cumulative number of false defined genes up to 3 stages.
		F4	Cumulative number of false defined genes up to 4 stages.
		NF	Estimated Non-False genes.
Random Data
		mp	BSM parameter
		t	BSM parameter
		u	BSM parameter
		0	Number of genes never assigned to 1 or -1 in any stage.
		1	Number of genes assigned to 1 or -1 in 1 stage.
		2	Number of genes assigned to 1 or -1 in 2 stages.
		3	Number of genes assigned to 1 or -1 in 3 stages.
		4	Number of genes assigned to 1 or -1 in 4 stages.

## Sheet: Table S3
Table S3. Stage-State profile frequency and significance estimation.
Tomlins Dataset									Biniomial	Permuted Dataset
Profile	Trans	Frequency	Rel. Freq.	Significant	Folds	pValue	qValue	p1	Z	Profile	Counts	p2	P	CDF
-1.1.1.-1	1	13	0.000650033	*	Inf	0	0.001	0.000650033	114.018	-1.1.1.-1	0	0	6.49383e-07	0
1.-1.-1.1	1	8	0.00040002	*	Inf	0	0.001	0.00040002	89.4427	1.-1.-1.1	0	0	3.9962e-07	0
-1.-1.1.1	1	1	5.00025e-05	*	Inf	0	0.001	5.00025e-05	31.6228	-1.-1.1.1	0	0	4.99525e-08	0
-1.1.1.1	1	6	0.000300015	*	6000	5.00025e-08	0.0019978	0.000300015	71.7018	-1.1.1.1	1	5.00025e-08	3.49668e-07	5.00025e-08
1.-1.-1.-1	1	6	0.000300015	*	6000	5.00025e-08	0.0019978	0.000300015	71.7018	1.-1.-1.-1	1	5.00025e-08	3.49668e-07	1.00005e-07
-1.1.1.0	1	20	0.00100005	*	3333.33	3.00015e-07	0.0069881	0.00100005	123.998	-1.1.1.0	6	3.00015e-07	1.29877e-06	4.0002e-07
1.-1.-1.0	1	16	0.00080004	*	2000	4.0002e-07	0.0089757	0.00080004	103.228	1.-1.-1.0	8	4.0002e-07	1.19886e-06	8.0004e-07
1.0.-1.-1	1	5	0.000250013	*	625	4.0002e-07	0.0089757	0.000250013	43.7828	1.0.-1.-1	8	4.0002e-07	6.49383e-07	1.20006e-06
-1.0.1.1	1	6	0.000300015	*	600	5.00025e-07	0.0109587	0.000300015	47.3551	-1.0.1.1	10	5.00025e-07	7.99241e-07	1.70009e-06
-1.0.1.-1	1	25	0.00125006	*	1562.5	8.0004e-07	0.0169311	0.00125006	123.387	-1.0.1.-1	16	8.0004e-07	2.04805e-06	2.50013e-06
1.0.-1.1	1	6	0.000300015	*	230.769	1.30007e-06	0.0268569	0.000300015	33.3957	1.0.-1.1	26	1.30007e-06	1.59848e-06	3.80019e-06
1.-1.0.-1	1	6	0.000300015	*	222.222	1.35007e-06	0.0278432	0.000300015	32.8803	1.-1.0.-1	27	1.35007e-06	1.64843e-06	5.15026e-06
-1.1.0.1	1	2	0.000100005	*	41.6667	2.40012e-06	0.0487109	0.000100005	8.72962	-1.1.0.1	48	2.40012e-06	2.49763e-06	7.55038e-06
1.1.1.-1	1	35	0.00175009	*	411.765	4.25021e-06	0.085484	0.00175009	100.791	1.1.1.-1	85	4.25021e-06	5.99431e-06	1.18006e-05
-1.-1.-1.1	1	10	0.000500025	*	109.89	4.55023e-06	0.091287	0.000500025	31.1796	-1.-1.-1.1	91	4.55023e-06	5.04521e-06	1.63508e-05
1.0.-1.0	1	19	0.000950048	*	184.466	5.15026e-06	0.103142	0.000950048	54.1021	1.0.-1.0	103	5.15026e-06	6.09421e-06	2.15011e-05
-1.0.1.0	1	29	0.00145007	*	198.63	7.30037e-06	0.145648	0.00145007	68.9746	-1.0.1.0	146	7.30037e-06	8.7417e-06	2.88014e-05
-1.0.-1.1	1	2	0.000100005	*	9.95025	1.00505e-05	0.199849	0.000100005	3.99287	-1.0.-1.1	201	1.00505e-05	1.01404e-05	3.88519e-05
1.0.1.-1	1	9	0.000450023		41.8605	1.07505e-05	0.213678	0.000450023	18.5618	1.0.1.-1	215	1.07505e-05	1.11894e-05	4.96025e-05
-1.1.-1.0	1	2	0.000100005		6.99301	1.43007e-05	0.283785	0.000100005	3.19387	-1.1.-1.0	286	1.43007e-05	1.43863e-05	6.39032e-05
1.-1.1.0	1	1	5.00025e-05		3.30033	1.51508e-05	0.300565	5.00025e-05	1.26415	1.-1.1.0	303	1.51508e-05	1.51856e-05	7.9054e-05
1.1.0.-1	1	12	0.00060003		39.2157	1.53008e-05	0.303515	0.00060003	20.7373	1.1.0.-1	306	1.53008e-05	1.58849e-05	9.43547e-05
1.-1.1.1	1	3	0.000150008		9.46372	1.58508e-05	0.3142	0.000150008	4.74296	1.-1.1.1	317	1.58508e-05	1.59848e-05	0.000110206
-1.1.-1.-1	1	8	0.00040002		25.1572	1.59008e-05	0.31514	0.00040002	13.4545	-1.1.-1.-1	318	1.59008e-05	1.62845e-05	0.000126106
-1.-1.0.1	1	8	0.00040002		24.5399	1.63008e-05	0.322912	0.00040002	13.2786	-1.-1.0.1	326	1.63008e-05	1.66842e-05	0.000142407
0.-1.-1.1	1	52	0.00260013		132.992	1.9551e-05	0.386943	0.00260013	77.5405	0.-1.-1.1	391	1.9551e-05	2.2129e-05	0.000161958
0.1.1.-1	1	98	0.00490025		246.851	1.9851e-05	0.391831	0.00490025	138.729	0.1.1.-1	397	1.9851e-05	2.47265e-05	0.000181809
1.-1.0.1	1	39	0.0019501		65.5462	2.97515e-05	0.583841	0.0019501	48.2336	1.-1.0.1	595	2.97515e-05	3.16699e-05	0.000211561
-1.1.0.-1	1	52	0.00260013		79.8771	3.25516e-05	0.637427	0.00260013	61.2438	-1.1.0.-1	651	3.25516e-05	3.51166e-05	0.000244112
0.-1.1.1	1	5	0.000250013		6.4433	3.88019e-05	0.757613	0.000250013	4.77977	0.-1.1.1	776	3.88019e-05	3.90129e-05	0.000282914
0.1.-1.-1	1	8	0.00040002		9.54654	4.19021e-05	0.817856	0.00040002	7.78679	0.1.-1.-1	838	4.19021e-05	4.22599e-05	0.000324816
1.0.0.-1	1	20	0.00100005		11.9832	8.34542e-05	1	0.00100005	14.1055	1.0.0.-1	1669	8.34542e-05	8.43699e-05	0.00040827
-1.0.0.1	1	35	0.00175009		20.8831	8.38042e-05	1	0.00175009	25.4771	-1.0.0.1	1676	8.38042e-05	8.54688e-05	0.000492075
1.-1.0.0	1	39	0.0019501		22.9547	8.49542e-05	1	0.0019501	28.2953	1.-1.0.0	1699	8.49542e-05	8.68175e-05	0.000577029
-1.1.0.0	1	28	0.00140007		16.092	8.70044e-05	1	0.00140007	19.7503	-1.1.0.0	1740	8.70044e-05	8.83161e-05	0.000664033
0.-1.1.0	1	9	0.000450023		3.4965	0.000128706	1	0.000450023	3.99859	0.-1.1.0	2574	0.000128706	0.000129027	0.00079274
0.1.-1.0	1	5	0.000250013		1.88679	0.000132507	1	0.000250013	1.44233	0.1.-1.0	2650	0.000132507	0.000132624	0.000925246
0.0.1.-1	1	55	0.00275014		20.0146	0.000137407	1	0.00275014	31.212	0.0.1.-1	2748	0.000137407	0.000140017	0.00106265
0.0.-1.1	1	53	0.00265013		19.0647	0.000139007	1	0.00265013	29.839	0.0.-1.1	2780	0.000139007	0.000141516	0.00120166
0.-1.0.1	1	126	0.00630032		10.3093	0.000611131	1	0.00630032	32.3887	0.-1.0.1	12222	0.000611131	0.000616814	0.00181279
0.1.0.-1	1	133	0.00665033		10.8394	0.000613531	1	0.00665033	34.2915	0.1.0.-1	12270	0.000613531	0.000619561	0.00242632
-1.-1.0.0	0	155	0.00775039		1.17407	0.00660128	1	0.00775039	2.00555	-1.-1.0.0	132019	0.00660128	0.00660243	0.0090276
1.1.0.0	0	132	0.00660033		0.988897	0.00667443	1	0.00660033	-0.12864	1.1.0.0	133482	0.00667443	0.00667436	0.015702
0.-1.-1.0	0	470	0.0235012		3.30258	0.00711601	1	0.0235012	27.5217	0.-1.-1.0	142313	0.00711601	0.00713237	0.022818
0.1.1.0	0	503	0.0251513		3.45952	0.00727016	1	0.0251513	29.7142	0.1.1.0	145396	0.00727016	0.00728803	0.0300882
-1.0.-1.0	0	144	0.00720036		0.778938	0.00924381	1	0.00720036	-3.01849	-1.0.-1.0	184867	0.00924381	0.00924177	0.039332
1.0.1.0	0	96	0.00480024		0.498282	0.00963358	1	0.00480024	-6.99601	1.0.1.0	192662	0.00963358	0.00962875	0.0489656
-1.-1.-1.0	0	324	0.0162008		1.48627	0.0109003	1	0.0162008	7.21368	-1.-1.-1.0	217996	0.0109003	0.0109056	0.0598659
1.1.1.0	0	383	0.019151		1.63413	0.0117193	1	0.019151	9.7576	1.1.1.0	234375	0.0117193	0.0117268	0.0715853
1.0.0.0	0	337	0.0168508		1.31678	0.012797	1	0.0168508	5.09711	1.0.0.0	255928	0.012797	0.0128011	0.0843823
0.-1.0.-1	0	208	0.0104005		0.812138	0.0128063	1	0.0104005	-3.02466	0.-1.0.-1	256114	0.0128063	0.0128039	0.0971887
0.1.0.1	0	182	0.00910046		0.704596	0.0129158	1	0.00910046	-4.77695	0.1.0.1	258304	0.0129158	0.012912	0.110105
-1.0.0.0	0	471	0.0235512		1.82225	0.0129242	1	0.0235512	13.2936	-1.0.0.0	258472	0.0129242	0.0129349	0.123029
0.-1.-1.-1	0	661	0.0330517		2.44805	0.0135012	1	0.0330517	23.9276	0.-1.-1.-1	270011	0.0135012	0.0135208	0.13653
-1.-1.0.-1	0	247	0.0123506		0.87772	0.0140713	1	0.0123506	-2.06497	-1.-1.0.-1	281411	0.0140713	0.0140695	0.150601
-1.0.0.-1	0	830	0.0415021		2.90797	0.0142718	1	0.0415021	32.42	-1.0.0.-1	285422	0.0142718	0.014299	0.164873
0.1.1.1	0	602	0.0301015		2.10818	0.0142785	1	0.0301015	18.8418	0.1.1.1	285555	0.0142785	0.0142943	0.179152
1.0.0.1	0	902	0.0451023		3.05988	0.0147399	1	0.0451023	35.5763	1.0.0.1	294783	0.0147399	0.0147702	0.193891
1.1.0.1	0	310	0.0155008		1.03604	0.0149616	1	0.0155008	0.627762	1.1.0.1	299217	0.0149616	0.0149621	0.208853
0.0.-1.-1	0	326	0.0163008		1.07831	0.0151171	1	0.0163008	1.37122	0.0.-1.-1	302326	0.0151171	0.0151182	0.22397
0.0.1.0	0	330	0.0165008		1.06154	0.0155443	1	0.0165008	1.09294	0.0.1.0	310870	0.0155443	0.0155452	0.239514
0.0.1.1	0	406	0.020301		1.30183	0.0155942	1	0.020301	5.36881	0.0.1.1	311869	0.0155942	0.0155989	0.255109
0.0.-1.0	0	362	0.0181009		1.14641	0.0157892	1	0.0181009	2.62093	0.0.-1.0	315769	0.0157892	0.0157915	0.270898
0.1.0.0	0	344	0.0172009		0.777596	0.0221206	1	0.0172009	-4.72859	0.1.0.0	442389	0.0221206	0.0221156	0.293018
0.-1.0.0	0	365	0.0182509		0.809541	0.0225448	1	0.0182509	-4.08888	0.-1.0.0	450873	0.0225448	0.0225405	0.315563
-1.0.-1.-1	0	580	0.0290015		0.859249	0.0337521	1	0.0290015	-3.71855	-1.0.-1.-1	675008	0.0337521	0.0337473	0.349315
1.0.1.1	0	554	0.0277014		0.762014	0.0363529	1	0.0277014	-6.5343	1.0.1.1	727021	0.0363529	0.0363442	0.385668
0.0.0.1	0	868	0.0434022		1.17586	0.0369109	1	0.0434022	4.86597	0.0.0.1	738181	0.0369109	0.0369174	0.422579
0.0.0.-1	0	773	0.0386519		1.02923	0.0375543	1	0.0386519	0.816073	0.0.0.-1	751048	0.0375543	0.0375554	0.460133
1.1.1.1	0	2461	0.123056		0.778357	0.158097	1	0.123056	-13.5772	1.1.1.1	3161788	0.158097	0.158062	0.618231
-1.-1.-1.-1	0	2419	0.120956		0.760018	0.159149	1	0.120956	-14.7588	-1.-1.-1.-1	3182821	0.159149	0.159111	0.77738
0.0.0.0	0	2239	0.111956		0.502924	0.222609	1	0.111956	-37.6045	0.0.0.0	4451967	0.222609	0.222499	0.999989
-1.1.-1.1	1	0	0		0	5.00025e-08	#N/A	0	-0.0316228	-1.1.-1.1	1	5.00025e-08	4.99525e-08	0.999989
1.-1.1.-1	1	0	0		0	5.00025e-08	#N/A	0	-0.0316228	1.-1.1.-1	1	5.00025e-08	4.99525e-08	0.999989
1.1.-1.-1	1	0	0		0	5.00025e-08	#N/A	0	-0.0316228	1.1.-1.-1	1	5.00025e-08	4.99525e-08	0.999989
-1.-1.1.-1	1	0	0		0	1.50008e-07	#N/A	0	-0.0547723	-1.-1.1.-1	3	1.50008e-07	1.49858e-07	0.999989
1.1.-1.1	1	0	0		0	1.50008e-07	#N/A	0	-0.0547723	1.1.-1.1	3	1.50008e-07	1.49858e-07	0.999989
-1.-1.1.0	1	0	0		0	3.50018e-07	#N/A	0	-0.083666	-1.-1.1.0	7	3.50018e-07	3.49668e-07	0.99999
1.1.-1.0	1	0	0		0	5.50028e-07	#N/A	0	-0.104881	1.1.-1.0	11	5.50028e-07	5.49478e-07	0.99999
0.1.-1.1	1	0	0		0	4.60023e-06	#N/A	0	-0.303316	0.1.-1.1	92	4.60023e-06	4.59563e-06	0.999995
0.-1.1.-1	1	0	0		0	5.00025e-06	#N/A	0	-0.316229	0.-1.1.-1	100	5.00025e-06	4.99525e-06	1
Sum	50	19999								Sum	19999000
Transitions		1015								Transitions	48743
		0.0507525									0.00243727
Column Legends
Tomlins Data		Profile	Observed Stage-State profile
		Frequency	Number of times the corresponding stage-state profile was observed in Tomlins dataset.
		Significant	* Marks significant profiles
		Folds	Number of times the corresponding stage-state profile was observed in Tomlins dataset relative to the counts in the random dataset.
		pValue	Expected probability in permutated dataset
		qValue	Correcgted pValue (Benjamini)
		p1	Observed proportion of the profile from the total number of profiles (19999) in Tomlins dataset
		Z	Z-score testing the equality of two proportions (approximated to a binomial distribution). Z=(p1-p2)/sqrt(P*(1-P)*(1/n1+1/n2)). See Gopal K. Kanji, 100 Statistical Tests, SAGE Editorial. 2003. ISBN 0 7619 6152 6
Permutated Data		Profile	Permutated Stage-State profile
		Counts	Number of times the corresponding stage-state profile was observed on Rndom dataset.
		p2	Random profile proportion from the total number of profiles (19999000) in random dataset
		P	Estimated P parameter for the Z-score P=(p1*n1+p2*n2)/(n1+n2)
		CDF	Cumulative Distribution Function (of the counts).
Three indicators may be used to evaluate the importance of a profile, pValue, Folds, and binomial Z.
We used pValue corrected by FDR and q <= 0.2 because it yields consistent high Folds and Z values and low random counts in most of the cases.

## Sheet: Table S4
Table S4. Significant genes selected by BSM.
CLONE_ID	Symbol	Entrez	p-value	q-value	State-Stage Profile	Annotation
IMAGE:811046	CRIP2	1397	4.60023e-06	0.091287	-1-1-1.1	cysteine-rich protein 2
IMAGE:50615	HSPA1L	3305	4.60023e-06	0.091287	-1-1-1.1	heat shock 70kDa protein 1-like
IMAGE:754420			4.60023e-06	0.091287	-1-1-1.1	Transcribed sequence with weak similarity to protein sp:P39194 (H.sapiens) ALU7_HUMAN Alu subfamily SQ sequence contamination warning entry
IMAGE:221707	DDIT4	54541	4.60023e-06	0.091287	-1-1-1.1	DNA-damage-inducible transcript 4
IMAGE:243989			4.60023e-06	0.091287	-1-1-1.1	Transcribed sequence with weak similarity to protein pir:S23650 (H.sapiens) S23650 retrovirus-related hypothetical protein II - human retrotransposon LINE-1
IMAGE:452963	CUGBP1	10658	4.60023e-06	0.091287	-1-1-1.1	CUG triplet repeat, RNA binding protein 1
IMAGE:140635	C9orf150	286343	4.60023e-06	0.091287	-1-1-1.1	chromosome 9 open reading frame 150
IMAGE:108345	CAMSAP1	157922	4.60023e-06	0.091287	-1-1-1.1	calmodulin regulated spectrin-associated protein 1
IMAGE:138601	RP1-21O18.1	23254	4.60023e-06	0.091287	-1-1-1.1	kazrin
IMAGE:841016	LOC606495	606495	4.60023e-06	0.091287	-1-1-1.1	hypothetical protein LOC606495
IMAGE:141854			5.00025e-08	0.001	-1.-1.1.1	CDNA FLJ26120 fis, clone SYN00419
IMAGE:455121	CEBPG	1054	1.01005e-05	0.199849	-1.0.-1.1	CCAAT/enhancer binding protein (C/EBP), gamma
IMAGE:730555	DNAJB1	3337	1.01005e-05	0.199849	-1.0.-1.1	DnaJ (Hsp40) homolog, subfamily B, member 1
IMAGE:138021	C14orf104	55172	8.50042e-07	0.0169311	-1.0.1.-1	chromosome 14 open reading frame 104
IMAGE:505005	TERF1	7013	8.50042e-07	0.0169311	-1.0.1.-1	telomeric repeat binding factor (NIMA-interacting) 1
IMAGE:292068	SRP46	10929	8.50042e-07	0.0169311	-1.0.1.-1	Splicing factor, arginine/serine-rich, 46kD
IMAGE:510845	DTX3L	151636	8.50042e-07	0.0169311	-1.0.1.-1	deltex 3-like (Drosophila)
IMAGE:364506	LMAN1	3998	8.50042e-07	0.0169311	-1.0.1.-1	lectin, mannose-binding, 1
IMAGE:277487	DKFZP566B183	25977	8.50042e-07	0.0169311	-1.0.1.-1	DKFZP566B183 protein
IMAGE:345833	HNRPAB	3182	8.50042e-07	0.0169311	-1.0.1.-1	heterogeneous nuclear ribonucleoprotein A/B
IMAGE:138047			8.50042e-07	0.0169311	-1.0.1.-1
IMAGE:609155	LRRN1	57633	8.50042e-07	0.0169311	-1.0.1.-1	leucine rich repeat neuronal 1
IMAGE:268178	CANX	821	8.50042e-07	0.0169311	-1.0.1.-1	calnexin
IMAGE:417413			8.50042e-07	0.0169311	-1.0.1.-1	Transcribed sequences
IMAGE:81331	FABP5	2171	8.50042e-07	0.0169311	-1.0.1.-1	fatty acid binding protein 5 (psoriasis-associated)
IMAGE:744374	TANC2	26115	8.50042e-07	0.0169311	-1.0.1.-1	tetratricopeptide repeat, ankyrin repeat and coiled-coil containing 2
IMAGE:265680	CXADR	1525	8.50042e-07	0.0169311	-1.0.1.-1	coxsackie virus and adenovirus receptor
IMAGE:823629	NEK1	4750	8.50042e-07	0.0169311	-1.0.1.-1	NIMA (never in mitosis gene a)-related kinase 1
IMAGE:129431			8.50042e-07	0.0169311	-1.0.1.-1	Transcribed sequences
IMAGE:767049	PSMC6	5706	8.50042e-07	0.0169311	-1.0.1.-1	proteasome (prosome, macropain) 26S subunit, ATPase, 6
IMAGE:665379	C6orf85	63027	8.50042e-07	0.0169311	-1.0.1.-1	chromosome 6 open reading frame 85
IMAGE:284531	FAM123A	219287	8.50042e-07	0.0169311	-1.0.1.-1	family with sequence similarity 123A
IMAGE:320865	MARVELD2	153562	8.50042e-07	0.0169311	-1.0.1.-1	MARVEL domain containing 2
IMAGE:365245	VKORC1L1	154807	8.50042e-07	0.0169311	-1.0.1.-1	vitamin K epoxide reductase complex, subunit 1-like 1
IMAGE:1048702	UBE2W	55284	8.50042e-07	0.0169311	-1.0.1.-1	ubiquitin-conjugating enzyme E2W (putative)
IMAGE:417075			8.50042e-07	0.0169311	-1.0.1.-1
IMAGE:1472643	RPS15A	6210	8.50042e-07	0.0169311	-1.0.1.-1	ribosomal protein S15a
IMAGE:198904	SRPRB	58477	8.50042e-07	0.0169311	-1.0.1.-1	signal recognition particle receptor, B subunit
IMAGE:504469	ODF2	4957	7.35037e-06	0.145648	-1.0.1.0	outer dense fiber of sperm tails 2
IMAGE:322223	BSPRY	54836	7.35037e-06	0.145648	-1.0.1.0	B-box and SPRY domain containing
IMAGE:784190	LOC283232	283232	7.35037e-06	0.145648	-1.0.1.0	hypothetical protein LOC283232
IMAGE:626619	COQ10B	80219	7.35037e-06	0.145648	-1.0.1.0	coenzyme Q10 homolog B (S. cerevisiae)
IMAGE:294926	C7orf50	84310	7.35037e-06	0.145648	-1.0.1.0	chromosome 7 open reading frame 50
IMAGE:812965	MYC	4609	7.35037e-06	0.145648	-1.0.1.0	v-myc myelocytomatosis viral oncogene homolog (avian)
IMAGE:268476	ANKRD28	23243	7.35037e-06	0.145648	-1.0.1.0	ankyrin repeat domain 28
IMAGE:305538	MRPL42	28977	7.35037e-06	0.145648	-1.0.1.0	mitochondrial ribosomal protein L42
IMAGE:123079	SARM1	23098	7.35037e-06	0.145648	-1.0.1.0	sterile alpha and TIR motif containing 1
IMAGE:111693			7.35037e-06	0.145648	-1.0.1.0	Transcribed sequences
IMAGE:347036	LEF1	51176	7.35037e-06	0.145648	-1.0.1.0	lymphoid enhancer-binding factor 1
IMAGE:593520	SPG21	51324	7.35037e-06	0.145648	-1.0.1.0	spastic paraplegia 21 (autosomal recessive, Mast syndrome)
IMAGE:247082	C20orf121	79183	7.35037e-06	0.145648	-1.0.1.0	chromosome 20 open reading frame 121
IMAGE:293895			7.35037e-06	0.145648	-1.0.1.0
IMAGE:344958	INPP4A	3631	7.35037e-06	0.145648	-1.0.1.0	inositol polyphosphate-4-phosphatase, type I, 107kDa
IMAGE:429317	CNNM2	54805	7.35037e-06	0.145648	-1.0.1.0	cyclin M2
IMAGE:267778			7.35037e-06	0.145648	-1.0.1.0	Transcribed sequence with moderate similarity to protein sp:P39194 (H.sapiens) ALU7_HUMAN Alu subfamily SQ sequence contamination warning entry
IMAGE:209683	TNFRSF10B	8795	7.35037e-06	0.145648	-1.0.1.0	tumor necrosis factor receptor superfamily, member 10b
IMAGE:45999	CREG2	200407	7.35037e-06	0.145648	-1.0.1.0	cellular repressor of E1A-stimulated genes 2
IMAGE:345525	GTF2H2	653238	7.35037e-06	0.145648	-1.0.1.0	MRNA; cDNA DKFZp686I1792 (from clone DKFZp686I1792) | general transcription factor IIH, polypeptide 2, 44kDa
IMAGE:503505	CDC42SE1	56882	7.35037e-06	0.145648	-1.0.1.0	CDC42 small effector 1
IMAGE:292726	PIM1	5292	7.35037e-06	0.145648	-1.0.1.0	pim-1 oncogene
IMAGE:281039	FABP5	2171	7.35037e-06	0.145648	-1.0.1.0	fatty acid binding protein 5 (psoriasis-associated)
IMAGE:340835			7.35037e-06	0.145648	-1.0.1.0	Transcribed sequence with weak similarity to protein sp:P39194 (H.sapiens) ALU7_HUMAN Alu subfamily SQ sequence contamination warning entry
IMAGE:279966	FXR1	8087	7.35037e-06	0.145648	-1.0.1.0	fragile X mental retardation, autosomal homolog 1
IMAGE:824352	RAD23B	5887	7.35037e-06	0.145648	-1.0.1.0	RAD23 homolog B (S. cerevisiae)
IMAGE:121611			7.35037e-06	0.145648	-1.0.1.0	Transcribed sequences
IMAGE:757206	SEC13L | AHCY	81929 | 191	7.35037e-06	0.145648	-1.0.1.0	sec13-like protein | S-adenosylhomocysteine hydrolase
IMAGE:121726			7.35037e-06	0.145648	-1.0.1.0	Transcribed sequences
IMAGE:795397			5.50027e-07	0.0109587	-1.0.1.1	Transcribed sequences
IMAGE:198104			5.50027e-07	0.0109587	-1.0.1.1	Transcribed sequences
IMAGE:594438			5.50027e-07	0.0109587	-1.0.1.1
IMAGE:241824			5.50027e-07	0.0109587	-1.0.1.1	Transcribed sequence with weak similarity to protein sp:P39188 (H.sapiens) ALU1_HUMAN Alu subfamily J sequence contamination warning entry
IMAGE:208377			5.50027e-07	0.0109587	-1.0.1.1	Transcribed sequence with moderate similarity to protein sp:P39194 (H.sapiens) ALU7_HUMAN Alu subfamily SQ sequence contamination warning entry
IMAGE:320903			5.50027e-07	0.0109587	-1.0.1.1
IMAGE:796694	BIRC5	332	2.45012e-06	0.0487109	-1.1.0.1	baculoviral IAP repeat-containing 5 (survivin)
IMAGE:34449	CDK19	23097	2.45012e-06	0.0487109	-1.1.0.1	cyclin-dependent kinase 19
IMAGE:430153	EPRS	2058	5.00025e-08	0.001	-1.1.1.-1	glutamyl-prolyl-tRNA synthetase
IMAGE:289891			5.00025e-08	0.001	-1.1.1.-1	Clone IMAGE:4052238, mRNA, partial cds
IMAGE:296010			5.00025e-08	0.001	-1.1.1.-1
IMAGE:565249	LRP11	84918	5.00025e-08	0.001	-1.1.1.-1	low density lipoprotein receptor-related protein 11
IMAGE:297439	LYCAT	253558	5.00025e-08	0.001	-1.1.1.-1	lysocardiolipin acyltransferase
IMAGE:625786	RPL22L1	200916	5.00025e-08	0.001	-1.1.1.-1	ribosomal protein L22-like 1
IMAGE:361659	SGEF	26084	5.00025e-08	0.001	-1.1.1.-1	Src homology 3 domain-containing guanine nucleotide exchange factor
IMAGE:187616	MYCL1	4610	5.00025e-08	0.001	-1.1.1.-1	v-myc myelocytomatosis viral oncogene homolog 1, lung carcinoma derived (avian)
IMAGE:366540	BAIAP1 | COL6A1	9223 | 1291	5.00025e-08	0.001	-1.1.1.-1	BAI1-associated protein 1 | collagen, type VI, alpha 1
IMAGE:487086	CDC42SE2	56990	5.00025e-08	0.001	-1.1.1.-1	CDC42 small effector 2
IMAGE:796996	IGBP1	3476	5.00025e-08	0.001	-1.1.1.-1	immunoglobulin (CD79A) binding protein 1
IMAGE:490178	PPP3CA | RAI2	10742 | 5530	5.00025e-08	0.001	-1.1.1.-1	protein phosphatase 3 (formerly 2B), catalytic subunit, alpha isoform (calcineurin A alpha) | retinoic acid induced 2
IMAGE:196345	PDLIM5	10611	5.00025e-08	0.001	-1.1.1.-1	PDZ and LIM domain 5
IMAGE:139835	UGDH	7358	3.50017e-07	0.0069881	-1.1.1.0	UDP-glucose dehydrogenase
IMAGE:138837			3.50017e-07	0.0069881	-1.1.1.0
IMAGE:66753			3.50017e-07	0.0069881	-1.1.1.0
IMAGE:429764	EBF3	253738	3.50017e-07	0.0069881	-1.1.1.0	early B-cell factor 3
IMAGE:1473922	ARPC3	10094	3.50017e-07	0.0069881	-1.1.1.0	actin related protein 2/3 complex, subunit 3, 21kDa
IMAGE:795344	ZNF627	199692	3.50017e-07	0.0069881	-1.1.1.0	zinc finger protein 627
IMAGE:281737	ENPP4	22875	3.50017e-07	0.0069881	-1.1.1.0	ectonucleotide pyrophosphatase/phosphodiesterase 4 (putative function)
IMAGE:415191	RNF144	9781	3.50017e-07	0.0069881	-1.1.1.0	ring finger protein 144
IMAGE:855620	NACA	4666	3.50017e-07	0.0069881	-1.1.1.0	nascent-polypeptide-associated complex alpha polypeptide
IMAGE:504810	TWISTNB	221830	3.50017e-07	0.0069881	-1.1.1.0	TWIST neighbor
IMAGE:293417			3.50017e-07	0.0069881	-1.1.1.0	Transcribed sequence with weak similarity to protein sp:P39195 (H.sapiens) ALU8_HUMAN Alu subfamily SX sequence contamination warning entry
IMAGE:796442	PRKACB	5567	3.50017e-07	0.0069881	-1.1.1.0	protein kinase, cAMP-dependent, catalytic, beta
IMAGE:53391	LOC148189	148189	3.50017e-07	0.0069881	-1.1.1.0	Transcribed sequences
IMAGE:591864	TAP2 | HLA-DOB	6891 | 3112	3.50017e-07	0.0069881	-1.1.1.0	transporter 2, ATP-binding cassette, sub-family B (MDR/TAP) | major histocompatibility complex, class II, DO beta
			3.50017e-07	0.0069881	-1.1.1.0	SSC_EMPTY
IMAGE:30078	ZNF462	58499	3.50017e-07	0.0069881	-1.1.1.0	zinc finger protein 462
IMAGE:809489	NOL6	65083	3.50017e-07	0.0069881	-1.1.1.0	nucleolar protein family 6 (RNA-associated)
IMAGE:361840	PDE6A	5145	3.50017e-07	0.0069881	-1.1.1.0	phosphodiesterase 6A, cGMP-specific, rod, alpha
IMAGE:123627	ATP6V1C2	245973	3.50017e-07	0.0069881	-1.1.1.0	ATPase, H+ transporting, lysosomal 42kDa, V1 subunit C isoform 2
IMAGE:782736			3.50017e-07	0.0069881	-1.1.1.0	Transcribed sequences
IMAGE:428946	JMJD1B | PRPSAP1	51780 | 5635	1.00005e-07	0.0019978	-1.1.1.1	jumonji domain containing 1B | phosphoribosyl pyrophosphate synthetase-associated protein 1
IMAGE:142984			1.00005e-07	0.0019978	-1.1.1.1	Transcribed sequences
IMAGE:416374	TSPAN13	27075	1.00005e-07	0.0019978	-1.1.1.1	tetraspanin 13
IMAGE:684655	PSMC2	5701	1.00005e-07	0.0019978	-1.1.1.1	proteasome (prosome, macropain) 26S subunit, ATPase, 2
IMAGE:809828	E2F5	1875	1.00005e-07	0.0019978	-1.1.1.1	E2F transcription factor 5, p130-binding
IMAGE:418400			1.00005e-07	0.0019978	-1.1.1.1	Transcribed sequence with weak similarity to protein sp:P39191 (H.sapiens) ALU4_HUMAN Alu subfamily SB2 sequence contamination warning entry
IMAGE:208718	ANXA1	301	1.00005e-07	0.0019978	1.-1.-1.-1	annexin A1
IMAGE:346583	LPHN2	23266	1.00005e-07	0.0019978	1.-1.-1.-1	latrophilin 2
IMAGE:785540	AYTL1	54947	1.00005e-07	0.0019978	1.-1.-1.-1	acyltransferase like 1
IMAGE:784593	RND3	390	1.00005e-07	0.0019978	1.-1.-1.-1	Rho family GTPase 3
IMAGE:320392	MBNL2	10150	1.00005e-07	0.0019978	1.-1.-1.-1	muscleblind-like 2 (Drosophila)
IMAGE:271192			1.00005e-07	0.0019978	1.-1.-1.-1	Clone IMAGE:5278074, mRNA
IMAGE:898133			4.50022e-07	0.0089757	1.-1.-1.0	CDNA FLJ41762 fis, clone IMR322004768
IMAGE:756731	MAP3K3	4215	4.50022e-07	0.0089757	1.-1.-1.0	mitogen-activated protein kinase kinase kinase 3
IMAGE:357298			4.50022e-07	0.0089757	1.-1.-1.0	MRNA; cDNA DKFZp762M127 (from clone DKFZp762M127)
IMAGE:245890	MEG3	55384	4.50022e-07	0.0089757	1.-1.-1.0	maternally expressed 3
IMAGE:236160	ZFR | LOC90379	51663 | 90379	4.50022e-07	0.0089757	1.-1.-1.0	zinc finger RNA binding protein | hypothetical protein BC002926
IMAGE:589869	WWTR1	25937	4.50022e-07	0.0089757	1.-1.-1.0	WW domain containing transcription regulator 1
IMAGE:194353	NUP214	8021	4.50022e-07	0.0089757	1.-1.-1.0	nucleoporin 214kDa
IMAGE:45376	ACAA2	10449	4.50022e-07	0.0089757	1.-1.-1.0	acetyl-Coenzyme A acyltransferase 2 (mitochondrial 3-oxoacyl-Coenzyme A thiolase)
IMAGE:250883	UBE1L	7318	4.50022e-07	0.0089757	1.-1.-1.0	ubiquitin-activating enzyme E1-like
IMAGE:360597			4.50022e-07	0.0089757	1.-1.-1.0
IMAGE:139558	PIK3AP1	118788	4.50022e-07	0.0089757	1.-1.-1.0	phosphoinositide-3-kinase adaptor protein 1
IMAGE:897884	CACHD1	57685	4.50022e-07	0.0089757	1.-1.-1.0	cache domain containing 1
IMAGE:292122			4.50022e-07	0.0089757	1.-1.-1.0	Transcribed sequences | Transcribed sequences
IMAGE:49553	ARL4D	379	4.50022e-07	0.0089757	1.-1.-1.0	ADP-ribosylation factor-like 4D
IMAGE:327480	COL23A1	91522	4.50022e-07	0.0089757	1.-1.-1.0	collagen, type XXIII, alpha 1
IMAGE:1323432	IDS	3423	4.50022e-07	0.0089757	1.-1.-1.0	iduronate 2-sulfatase (Hunter syndrome)
IMAGE:838296	CNPY4	245812	5.00025e-08	0.001	1.-1.-1.1	canopy 4 homolog (zebrafish)
IMAGE:767743	C14orf128	84837	5.00025e-08	0.001	1.-1.-1.1	chromosome 14 open reading frame 128
IMAGE:771004	GRAMD1B	57476	5.00025e-08	0.001	1.-1.-1.1	GRAM domain containing 1B
IMAGE:166616	FAIM2	23017	5.00025e-08	0.001	1.-1.-1.1	Fas apoptotic inhibitory molecule 2
IMAGE:127242	ADRA1A	148	5.00025e-08	0.001	1.-1.-1.1	adrenergic, alpha-1A-, receptor
IMAGE:296793	EDIL3	10085	5.00025e-08	0.001	1.-1.-1.1	EGF-like repeats and discoidin I-like domains 3
IMAGE:268803			5.00025e-08	0.001	1.-1.-1.1	Transcribed sequences
IMAGE:51405	PAQR8	85315	5.00025e-08	0.001	1.-1.-1.1	progestin and adipoQ receptor family member VIII
IMAGE:413148	TIPARP	25976	1.40007e-06	0.0278432	1.-1.0.-1	TCDD-inducible poly(ADP-ribose) polymerase
IMAGE:592807			1.40007e-06	0.0278432	1.-1.0.-1
IMAGE:796323	ADD3	120	1.40007e-06	0.0278432	1.-1.0.-1	adducin 3 (gamma)
IMAGE:207107	CALD1	800	1.40007e-06	0.0278432	1.-1.0.-1	caldesmon 1
IMAGE:273048	MBNL2	10150	1.40007e-06	0.0278432	1.-1.0.-1	muscleblind-like 2 (Drosophila)
IMAGE:509516	PARP6	56965	1.40007e-06	0.0278432	1.-1.0.-1	poly (ADP-ribose) polymerase family, member 6
IMAGE:898228	NFIA	4774	4.50022e-07	0.0089757	1.0.-1.-1	nuclear factor I/A
IMAGE:39808	PIK3R1	5295	4.50022e-07	0.0089757	1.0.-1.-1	phosphoinositide-3-kinase, regulatory subunit, polypeptide 1 (p85 alpha)
IMAGE:293819	BDH2	56898	4.50022e-07	0.0089757	1.0.-1.-1	3-hydroxybutyrate dehydrogenase, type 2
CNTRL:P55HA	CNTRL:P55HA		4.50022e-07	0.0089757	1.0.-1.-1	Control spot_P55HA
IMAGE:504791	GSTA4	2941	4.50022e-07	0.0089757	1.0.-1.-1	glutathione S-transferase A4
IMAGE:824547	CIITA	4261	5.20026e-06	0.103142	1.0.-1.0	class II, major histocompatibility complex, transactivator
IMAGE:744362	BBS4	585	5.20026e-06	0.103142	1.0.-1.0	Bardet-Biedl syndrome 4
IMAGE:160532	CYP4Z1	199974	5.20026e-06	0.103142	1.0.-1.0	cytochrome P450, family 4, subfamily Z, polypeptide 1
IMAGE:302073	FLJ38596	644809	5.20026e-06	0.103142	1.0.-1.0	hypothetical protein LOC644809
IMAGE:504543	TEAD3	7005	5.20026e-06	0.103142	1.0.-1.0	TEA domain family member 3
IMAGE:796916	KREMEN1	83999	5.20026e-06	0.103142	1.0.-1.0	kringle containing transmembrane protein 1
IMAGE:29251	B4GALNT1	2583	5.20026e-06	0.103142	1.0.-1.0	beta-1,4-N-acetyl-galactosaminyl transferase 1
IMAGE:209137	GABRE	2564	5.20026e-06	0.103142	1.0.-1.0	gamma-aminobutyric acid (GABA) A receptor, epsilon
IMAGE:502464	VPS39	23339	5.20026e-06	0.103142	1.0.-1.0	vacuolar protein sorting 39 (yeast)
IMAGE:340566			5.20026e-06	0.103142	1.0.-1.0	Transcribed sequences
IMAGE:358318	KRT28	162605	5.20026e-06	0.103142	1.0.-1.0	keratin 28
IMAGE:74518			5.20026e-06	0.103142	1.0.-1.0	Transcribed sequences
IMAGE:666225	TTC33	23548	5.20026e-06	0.103142	1.0.-1.0	tetratricopeptide repeat domain 33
IMAGE:247863			5.20026e-06	0.103142	1.0.-1.0	CDNA FLJ38016 fis, clone CTONG2012724
IMAGE:898044	CPXM1	56265	5.20026e-06	0.103142	1.0.-1.0	carboxypeptidase X (M14 family), member 1
IMAGE:471742	BANF1	8815	5.20026e-06	0.103142	1.0.-1.0	barrier to autointegration factor 1
IMAGE:813189	SERINC3	10955	5.20026e-06	0.103142	1.0.-1.0	serine incorporator 3
IMAGE:739155	CDH6	1004	5.20026e-06	0.103142	1.0.-1.0	cadherin 6, type 2, K-cadherin (fetal kidney)
IMAGE:358958			5.20026e-06	0.103142	1.0.-1.0	MRNA; cDNA DKFZp686N1452 (from clone DKFZp686N1452)
IMAGE:162172	RAB4B	53916	1.35007e-06	0.0268569	1.0.-1.1	RAB4B, member RAS oncogene family
IMAGE:277044	KIAA1183	57469	1.35007e-06	0.0268569	1.0.-1.1	KIAA1183 protein
IMAGE:770012	KCNH2	3757	1.35007e-06	0.0268569	1.0.-1.1	potassium voltage-gated channel, subfamily H (eag-related), member 2
IMAGE:795280			1.35007e-06	0.0268569	1.0.-1.1	Transcribed sequences
IMAGE:430171	C8orf31 | RBBP7	286122 | 5931	1.35007e-06	0.0268569	1.0.-1.1	chromosome 8 open reading frame 31 | retinoblastoma binding protein 7
IMAGE:300012	APOH | MTSS1	9788 | 350	1.35007e-06	0.0268569	1.0.-1.1	apolipoprotein H (beta-2-glycoprotein I) | metastasis suppressor 1
IMAGE:788486	ENTPD4	9583	4.30021e-06	0.085484	1.1.1.-1	ectonucleoside triphosphate diphosphohydrolase 4
IMAGE:785535	PIAS1	8554	4.30021e-06	0.085484	1.1.1.-1	protein inhibitor of activated STAT, 1
IMAGE:281881	ZMYM4	9202	4.30021e-06	0.085484	1.1.1.-1	zinc finger, MYM-type 4
IMAGE:897823	HNRPDL	9987	4.30021e-06	0.085484	1.1.1.-1	heterogeneous nuclear ribonucleoprotein D-like
IMAGE:789152	ZNF75	7626	4.30021e-06	0.085484	1.1.1.-1	zinc finger protein 75 (D8C6)
IMAGE:796680	SLC35A1	10559	4.30021e-06	0.085484	1.1.1.-1	solute carrier family 35 (CMP-sialic acid transporter), member A1
IMAGE:855487	ASAH1	427	4.30021e-06	0.085484	1.1.1.-1	N-acylsphingosine amidohydrolase (acid ceramidase) 1
IMAGE:866702	PTPN13	5783	4.30021e-06	0.085484	1.1.1.-1	protein tyrosine phosphatase, non-receptor type 13 (APO-1/CD95 (Fas)-associated phosphatase)
IMAGE:594743	PCM1	5108	4.30021e-06	0.085484	1.1.1.-1	pericentriolar material 1
IMAGE:359597	MLLT4	4301	4.30021e-06	0.085484	1.1.1.-1	myeloid/lymphoid or mixed-lineage leukemia (trithorax homolog, Drosophila); translocated to, 4
IMAGE:203132	TNFSF10	8743	4.30021e-06	0.085484	1.1.1.-1	tumor necrosis factor (ligand) superfamily, member 10
IMAGE:773531	ICK	22858	4.30021e-06	0.085484	1.1.1.-1	intestinal cell (MAK-like) kinase
IMAGE:429811	PCMTD1	115294	4.30021e-06	0.085484	1.1.1.-1	protein-L-isoaspartate (D-aspartate) O-methyltransferase domain containing 1
IMAGE:196488	P2RY5	10161	4.30021e-06	0.085484	1.1.1.-1	purinergic receptor P2Y, G-protein coupled, 5
IMAGE:754108	KIAA1109	84162	4.30021e-06	0.085484	1.1.1.-1	hypothetical protein KIAA1109
IMAGE:809394	PYROXD1	79912	4.30021e-06	0.085484	1.1.1.-1	pyridine nucleotide-disulphide oxidoreductase domain 1
IMAGE:147630	CHD9	80205	4.30021e-06	0.085484	1.1.1.-1	chromodomain helicase DNA binding protein 9
IMAGE:139708	AKAP11	11215	4.30021e-06	0.085484	1.1.1.-1	A kinase (PRKA) anchor protein 11
IMAGE:731227	NT5C3L	115024	4.30021e-06	0.085484	1.1.1.-1	5'-nucleotidase, cytosolic III-like
IMAGE:898148	IQGAP1	8826	4.30021e-06	0.085484	1.1.1.-1	IQ motif containing GTPase activating protein 1
IMAGE:125685	TRIM13	10206	4.30021e-06	0.085484	1.1.1.-1	tripartite motif-containing 13
IMAGE:39586	LSM14A	26065	4.30021e-06	0.085484	1.1.1.-1	LSM14A, SCD6 homolog A (S. cerevisiae)
IMAGE:665373	TRIM38	10475	4.30021e-06	0.085484	1.1.1.-1	tripartite motif-containing 38
IMAGE:782047	MIA3	375056	4.30021e-06	0.085484	1.1.1.-1	melanoma inhibitory activity family, member 3
IMAGE:41888			4.30021e-06	0.085484	1.1.1.-1
IMAGE:770452	TIA1	7072	4.30021e-06	0.085484	1.1.1.-1	TIA1 cytotoxic granule-associated RNA binding protein
IMAGE:122752			4.30021e-06	0.085484	1.1.1.-1
IMAGE:415437	BCCIP	56647	4.30021e-06	0.085484	1.1.1.-1	BRCA2 and CDKN1A interacting protein
IMAGE:594731	ASCIZ	23300	4.30021e-06	0.085484	1.1.1.-1	ATM/ATR-Substrate Chk2-Interacting Zn2+-finger protein
IMAGE:322186	LOC728619	728619	4.30021e-06	0.085484	1.1.1.-1	similar to Ankyrin repeat and SOCS box protein 9 (ASB-9)
IMAGE:280977	ZNF542	147947	4.30021e-06	0.085484	1.1.1.-1	zinc finger protein 542
IMAGE:469969	ITGAV	3685	4.30021e-06	0.085484	1.1.1.-1	integrin, alpha V (vitronectin receptor, alpha polypeptide, antigen CD51)
IMAGE:280954	CNTN3	5067	4.30021e-06	0.085484	1.1.1.-1	contactin 3 (plasmacytoma associated)
IMAGE:133440	RANBP2	5903	4.30021e-06	0.085484	1.1.1.-1	RAN binding protein 2
IMAGE:753743	IL6ST	3572	4.30021e-06	0.085484	1.1.1.-1	interleukin 6 signal transducer (gp130, oncostatin M receptor)

## Sheet: Table S5
Table S5. Functional annotation for genes selected by BSM.
BSM	q=adjP
KEGG
Apoptosis	4.56e-05
Acute myeloid leukemia	0.0001
Jak-STAT signaling pathway	0.0002
Colorectal cancer	0.0002
Small cell lung cancer	0.0002
Pathways in cancer	0.0006
Endometrial cancer	0.0007
Natural killer cell mediated cytotoxicity	0.0008
Wnt signaling pathway	0.0009
Adherens junction	0.0014
B cell receptor signaling pathway	0.0014
Antigen processing and presentation	0.002
Regulation of actin cytoskeleton	0.0026
MAPK signaling pathway	0.0053
Metabolic pathways	0.0067
Wikipathways
Apoptosis	4.88e-06
TGF-beta Receptor Signaling Pathway	4.88e-06
B Cell Receptor Signaling Pathway	0.0008
G Protein Signaling Pathways	0.0018
Pathways Commons
Sumoylation by RanBP2 regulates transcriptional repression	0.0002
TRAIL signaling pathway	0.0002
IL6-mediated signaling events	0.0002
Interactions of Vpr with host cellular proteins	0.0004
HIV Infection	0.0004
Vpr-mediated nuclear import of PICs	0.0008
HIV Life Cycle	0.0008
Host Interactions of HIV factors	0.0008
Cell Cycle, Mitotic	0.0008
Caspase-8 is formed from procaspase-8	0.0013
Activation of Pro-Caspase 8	0.0013
FasL/ CD95L signaling	0.0013
Death Receptor Signalling	0.0015
Signaling events mediated by the Hedgehog family	0.0015
Extrinsic Pathway for Apoptosis	0.0015
G2/M Transition	0.0018
Apoptosis	0.0018
M Phase	0.0021
Influenza Life Cycle	0.004
Influenza Infection	0.0042
Late Phase of HIV Life Cycle	0.0051
IFN-gamma pathway	0.0055
Gene Expression	0.0058
Formation of the Early Elongation Complex	0.0058
Formation of RNA Pol II elongation complex	0.0058
RNA Polymerase II Transcription Elongation	0.0058
Metabolism of amino acids	0.0059
Class I PI3K signaling events	0.0068
Glypican 1 network	0.0081
TNF receptor signaling pathway	0.0081
Glucose uptake	0.0081
Transport of Mature mRNA Derived from an Intronless Transcript	0.0086
RNA Polymerase II Transcription	0.0086
RNA Polymerase II Transcription Initiation And Promoter Clearance	0.0086
Transport of the SLBP independent Mature mRNA	0.0086
Endothelins	0.0086
Elongation and Processing of Capped Transcripts	0.0086
Formation and Maturation of mRNA Transcript	0.0086
mRNA Processing	0.0086
TGFBR	0.0086
mRNA Capping	0.0086
RNA Polymerase II Transcription Initiation	0.0086
Metabolism of carbohydrates	0.0086
Transport of Mature mRNAs Derived from Intronless Transcripts	0.0086
RNA Polymerase II Transcription Pre-Initiation	0.0086
Elongation of Intron-Containing Transcripts and co-transcriptional mRNA splicing	0.0086
RNA Pol II CTD phosphorylation and interaction with CE - 11	0.0086
Glucose metabolism	0.0086
Transport of the SLBP Dependant Mature mRNA	0.0086
RNA Polymerase II Promoter Escape	0.0086
Glypican pathway	0.0086
GO Terms
biological process - GO:0032200 - telomere organization	0.1617
biological process - GO:0000723 - telomere maintenance	0.1617
biological process - GO:0043392 - negative regulation of DNA binding	0.3038
biological process - GO:0006259 - DNA metabolic process	0.3116
biological process - GO:0060537 - muscle tissue development	0.3116
biological process - GO:0007243 - protein kinase cascade	0.3116
biological process - GO:0007517 - muscle organ development	0.3116
biological process - GO:0006281 - DNA repair	0.3116
biological process - GO:0044419 - interspecies interaction between organisms	0.3116
biological process - GO:0051100 - negative regulation of binding	0.3116
molecular function - GO:0005515 - protein binding	0.05
molecular function - GO:0019903 - protein phosphatase binding	0.05
molecular function - GO:0019902 - phosphatase binding	0.05
molecular function - GO:0003690 - double stranded DNA binding	0.05
molecular function - GO:0043566 - structure specific DNA binding	0.0704
molecular function - GO:0003729 - mRNA binding	0.0805
molecular function - GO:0005516 - calmodulin binding	0.1301
molecular function - GO:0005488 - binding	0.2079
molecular function - GO:0004857 - enzyme inhibitor activity	0.2384
molecular function - GO:0051082 - unfolded protein binding	0.2473
cellular component - GO:0032991 - macromolecular complex	0.0374
cellular component - GO:0005737 - cytoplasm	0.0374
cellular component - GO:0044450 - microtubule organizing center part	0.1107
cellular component - GO:0000502 - proteasome complex	0.1107
cellular component - GO:0005929 - cilium	0.1107
cellular component - GO:0043234 - protein complex	0.1107
cellular component - GO:0044428 - nuclear part	0.1347
cellular component - GO:0044464 - cell part	0.1347
cellular component - GO:0005622 - intracellular	0.1347
cellular component - GO:0000228 - nuclear chromosome	0.1347

## Sheet: Table S6
Table S6. Functional annotation for genes selected by SAM.
SAM	q=adjP
KEGG
Metabolic pathways	0.0004
Porphyrin and chlorophyll metabolism	0.0008
Insulin signaling pathway	0.0016
Regulation of actin cytoskeleton	0.006
Neuroactive ligand-receptor interaction	0.0062
Cell cycle	0.0062
Oxidative phosphorylation	0.0062
Lysosome	0.0062
Wikipathways
Androgen Receptor Signaling Pathway	9.8e-06
Adipogenesis	0.003
Delta-Notch Signaling Pathway	0.0034
Cell cycle	0.0034
TNF-alpha/NF-kB Signaling Pathway	0.0034
TGF-beta Receptor Signaling Pathway	0.0034
metapathway biotransformation	0.0034
Integrin-mediated cell adhesion	0.0036
IL-6 Signaling Pathway	0.0036
T Cell Receptor Signaling Pathway	0.0072
Calcium Regulation in the Cardiac Cell	0.0086
Pathways Commons
TNF receptor signaling pathway	3.35e-05
Phase II conjugation	5.38e-05
Glypican pathway	9.02e-05
Plasma membrane estrogen receptor signaling	0.0001
Regulation of nuclear SMAD2/3 signaling	0.0001
Regulation of cytoplasmic and nuclear SMAD2/3 signaling	0.0001
TGF-beta receptor signaling	0.0001
TRAIL signaling pathway	0.0002
Glypican 1 network	0.0002
G2/M Transition	0.0003
IFN-gamma pathway	0.0003
Glycogen breakdown (glycogenolysis)	0.0006
Cell Cycle, Mitotic	0.001
BMP receptor signaling	0.001
IL1-mediated signaling events	0.001
Ceramide signaling pathway	0.0013
Biological oxidations	0.0013
Sphingosine 1-phosphate (S1P) pathway	0.0013
Signaling events activated by Hepatocyte Growth Factor Receptor (c-Met)	0.0016
Metabolism of amino acids	0.0019
Syndecan-1-mediated signaling events	0.0021
Regulation of p38-alpha and p38-beta	0.0021
Signaling by EGFR	0.0026
Signaling events regulated by Ret tyrosine kinase	0.0026
p38 MAPK signaling pathway	0.0031
Cyclin A/B1 associated events during G2/M transition	0.0035
Hemostasis	0.0035
TNF alpha/NF-kB	0.0035
5-Phosphoribose 1-diphosphate biosynthesis	0.0035
AndrogenReceptor	0.0036
Glycogen-glycogenin reacts with n orthophosphates, yielding n glucose 1-phosphates and limit dextrin-glycogenin	0.004
Debranching enzyme transfers 3-glucose blocks from branches in limit dextrin	0.004
Galactose catabolism	0.004
(1,6)-alpha-glucose residues are removed, as D-glucose, from limit dextrin by debranching enzyme	0.004
Poly{(1,4)-alpha-glucosyl} glycogenin reacts with n orthophosphates to form glycogenin and n D-glucose 1-phosphates	0.004
Metablism of nucleotides	0.0065
Class I PI3K signaling events	0.0076
S Phase	0.0076
E2F transcriptional targets at G1/S	0.0084
E2F mediated regulation of DNA replication	0.0084
G1/S Transition	0.0088
Cyclin D associated events in G1	0.0088
Intrinsic Pathway for Apoptosis	0.0088
TCR signaling in naïve CD4+ T cells	0.0088
G1 Phase	0.0088
Glucose metabolism	0.0097
GO Terms
biological process - GO:0006357 - regulation of transcription from RNA polymerase II promoter	0.105
biological process - GO:0031325 - positive regulation of cellular metabolic process	0.1559
biological process - GO:0051254 - positive regulation of RNA metabolic process	0.1559
biological process - GO:0006022 - aminoglycan metabolic process	0.1559
biological process - GO:0010557 - positive regulation of macromolecule biosynthetic process	0.1559
biological process - GO:0048522 - positive regulation of cellular process	0.1559
biological process - GO:0044238 - primary metabolic process	0.1559
biological process - GO:0034622 - cellular macromolecular complex assembly	0.1559
biological process - GO:0006665 - sphingolipid metabolic process	0.1559
biological process - GO:0009893 - positive regulation of metabolic process	0.1559
molecular function - GO:0003712 - transcription cofactor activity	0.0432
molecular function - GO:0004402 - histone acetyltransferase activity	0.0432
molecular function - GO:0004468 - lysine N-acetyltransferase activity	0.0432
molecular function - GO:0070011 - peptidase activity, acting on L-amino acid peptides	0.0432
molecular function - GO:0016462 - pyrophosphatase activity	0.0432
molecular function - GO:0016818 - hydrolase activity, acting on acid anhydrides, in phosphorus-containing anhydrides	0.0432
molecular function - GO:0016817 - hydrolase activity, acting on acid anhydrides	0.0432
molecular function - GO:0008134 - transcription factor binding	0.0432
molecular function - GO:0017111 - nucleoside-triphosphatase activity	0.0432
molecular function - GO:0005516 - calmodulin binding	0.0474
cellular component - GO:0044424 - intracellular part	0.0074
cellular component - GO:0005622 - intracellular	0.0097
cellular component - GO:0043226 - organelle	0.0136
cellular component - GO:0031988 - membrane-bounded vesicle	0.0136
cellular component - GO:0031982 - vesicle	0.0136
cellular component - GO:0043229 - intracellular organelle	0.0162
cellular component - GO:0031410 - cytoplasmic vesicle	0.0162
cellular component - GO:0000922 - spindle pole	0.0162
cellular component - GO:0016023 - cytoplasmic membrane-bounded vesicle	0.0162
cellular component - GO:0005737 - cytoplasm	0.0194

## Sheet: Table S7
Table S7. Association of BSM selected genes according to Barcode tool.
Catalog results from Barcode web service											Genes with the following terms in the field "Tissues"
Number	AffyID	Genbank Accession Number	EntrezID	Proportion	Entropy	HighEntropy	Tissues	Prostate	Many			All	Unique
1	201034_at	BE545756	120	0.846	0.318	Yes	Many;		Yes		Many	50	38
2	201752_s_at	AI763123	120	0.526	0.356	Yes	Many;		Yes		Prostate	12	9
3	201753_s_at	NM_019903	120	0.769	0.283	Yes	Many;		Yes		All	272	127
4	205882_x_at	AI818488	120	0.654	0.351	Yes	Many;		Yes		Possible matches		47
9	201012_at	NM_000700	301	0.641	0.163	No	Many;		Yes
15	212724_at	BG054844	390	0.538	0.255	Yes	Many;		Yes
17	210980_s_at	U47674	427	0.731	0.342	Yes	Many;		Yes		Many	0.183824	0.299213
18	213702_x_at	AI934569	427	0.923	0.133	No	Many;		Yes		Prostate	0.0441176	0.0708661
23	201616_s_at	AL577531	800	0.359	0.262	Yes	Many;		Yes				0.370079
26	212077_at	AL583520	800	0.731	0.154	No	Many;		Yes
30	200068_s_at	M94859	821	0.974	0.016	No	Many;		Yes
31	208852_s_at	AI761759	821	0.641	0.437	Yes	Many;		Yes
43	213428_s_at	AA292373	1291	0.551	0.247	Yes	Many;		Yes		Note that 'Many' is ambigous, so in the best and worst case scenarios the overlap will range between 9 and 47 representing 7% to 37%.
47	203917_at	NM_001338	1525	0.551	0.237	Yes	Many;		Yes
52	202345_s_at	NM_001444	2171 /// 728641 /// 729163	0.679	0.354	Yes	Many;		Yes
53	202345_s_at	NM_001444	2171 /// 728641 /// 729163	0.679	0.354	Yes	Many;		Yes
56	202967_at	NM_001512	2941	0.551	0.277	Yes	Many;		Yes
57	201277_s_at	NM_004499	3182	0.846	0.36	Yes	Many;		Yes
60	200666_s_at	NM_006145	3337	0.538	0.525	Yes	Many;		Yes
66	212221_x_at	AV703259	3423	0.462	0.316	Yes	Many;		Yes
73	212195_at	AL049265	3572	0.731	0.376	Yes	Many;		Yes
75	202351_at	AI093579	3685	0.628	0.347	Yes	Many;		Yes
88	200735_x_at	NM_005594	4666	1	0	No	Many;		Yes
89	208635_x_at	BF976260	4666	1	0	No	Many;		Yes
104	212240_s_at	AI679268	5295	0.333	0.389	Yes	Many;		Yes
108	202457_s_at	AA911231	5530	0.372	0.337	Yes	Many;		Yes
109	202741_at	AA130247	5567	0.577	0.247	Yes	Many;		Yes
113	201068_s_at	NM_002803	5701	0.846	0.437	Yes	Many;		Yes
119	201092_at	NM_002893	5931	0.962	0.131	No	Many;		Yes
120	200781_s_at	NM_001019	6210	1	0	No	Many;		Yes
141	201637_s_at	NM_005087	8087	0.59	0.384	Yes	Many;		Yes
142	202687_s_at	U57059	8743	0.359	0.257	Yes	Many;		Yes
143	202688_at	NM_003810	8743	0.487	0.313	Yes	Many;		Yes
148	210125_s_at	AF044773	8815	0.718	0.387	Yes	Many;		Yes
149	200791_s_at	NM_003870	8826	0.513	0.29	Yes	Many;		Yes
161	203037_s_at	NM_014751	9788	0.603	0.349	Yes	Many;		Yes
165	208736_at	AF004561	10094	0.628	0.369	Yes	Many;		Yes
166	203640_at	BE328496	10150	0.436	0.242	Yes	Many;		Yes
169	203640_at	BE328496	10150	0.436	0.242	Yes	Many;		Yes
184	212412_at	AV715767	10611	0.346	0.22	Yes	Many;		Yes
189	211769_x_at	BC006088	10955	0.795	0.446	Yes	Many;		Yes
192	221473_x_at	U49188	10955	0.705	0.472	Yes	Many;		Yes
193	203156_at	NM_016248	11215	0.359	0.308	Yes	Many;		Yes
202	212899_at	AB028951	23097	0.372	0.305	Yes	Many;		Yes
213	202133_at	BF674349	25937	0.397	0.285	Yes	Many;		Yes
221	217979_at	NM_014399	27075	0.603	0.363	Yes	Many;		Yes
226	215383_x_at	AL137312	51324	0.41	0.526	Yes	Many;		Yes
227	217827_s_at	NM_016630	51324	0.474	0.433	Yes	Many;		Yes
229	202887_s_at	NM_019058	54541	0.474	0.539	Yes	Many;		Yes
239	218157_x_at	NM_020239	56882	0.385	0.226	Yes	Many;		Yes
24	201617_x_at	NM_004342	800	0.218	0.221	Yes	atrial_myocardium:normal;blood_outgrowth_endothelial_cell:normal;breast:tumor;endometrium:normal;fibroblast:normal;hair_follicle_sub-bulge:normal;huvec:normal;left_ventricular_apex_samples:normal;liver:normal;lung:normal;myometrium:normal;omental_adipose_tissue:normal;optic_nerve_head_astrocytes:normal;ovary:normal;prostate:tumor;spleen:normal;uterine_fibroid_tissue:normal;	Yes
85	202431_s_at	NM_002467	4609	0.256	0.346	Yes	293_cells_(kidney_hek):normal;b_cells:normal;blood_outgrowth_endothelial_cell:normal;bone_marrow_mononuclear_cells:normal;cd34+_cells:normal;cd4+_t_cell:normal;cervix:cancer;cervix:normal;colon:tumor;esophageal_epithelium:normal;ewing_tumor:tumor;huvec:normal;k562_cell_line:normal;liver:normal;ovary:normal;pbmc:normal;prostate:tumor;spleen:normal;t_cells:normal;universal_rna:normal;	Yes
106	202425_x_at	NM_000944	5530	0.295	0.267	Yes	b_cells:normal;blood:normal;bone_marrow_cd34+:normal;brain:normal;breast_epithelium:normal;breast_epithelium:tumor;caudate_nucleus:normal;cerebellum:normal;cord_blood:normal;cortex:normal;frontal_cortex:normal;glioblastoma:tumor;hair_follicle_bulge:normal;hair_follicle_sub-bulge:normal;hippocampus:normal;leukocytes:normal;monocytes:normal;neuroblastoma:tumor;orbitofrontal_cortex:normal;prefrontal…	Yes
107	202429_s_at	AL353950	5530	0.231	0.196	No	b_cells:normal;brain:normal;caudate_nucleus:normal;cerebellum:normal;cortex:normal;frontal_cortex:normal;hair_follicle_bulge:normal;hair_follicle_sub-bulge:normal;hippocampus:normal;leukocytes:normal;orbitofrontal_cortex:normal;ovary:normal;prefrontal_cortex:normal;prostate:tumor;quadriceps:normal;skeletal_muscle:normal;superior_temporal_gyrus:normal;vastus_lateralis:normal;	Yes
134	203343_at	NM_003359	7358	0.244	0.246	Yes	breast_epithelium:normal;breast_epithelium:tumor;breast:tumor;bronchial_epithelia:normal;colonic_mucosal_(ibs):normal;endometrium:normal;fibroblast:normal;glioblastoma:tumor;hair_follicle_bulge:normal;hair_follicle_sub-bulge:normal;huvec:normal;liver:normal;mammary_gland:tumor;myometrium:normal;optic_nerve_head_astrocytes:normal;prostate:tumor;small_intestine:normal;universal_rna:normal;yolk_sac_…	Yes
144	214329_x_at	AW474434	8743	0.167	0.263	Yes	breast_epithelium:tumor;breast:tumor;cervix:cancer;esophagus:normal;hair_follicle_bulge:normal;hair_follicle_sub-bulge:normal;leukocytes:normal;lung:normal;monocytes:normal;nasal_epithelium:normal;omental_adipose_tissue:normal;prostate:tumor;t_cells:normal;	Yes
172	218589_at	NM_005767	10161	0.231	0.294	Yes	breast_epithelium:normal;breast_epithelium:tumor;cd14+_cells:normal;cd4+_t_cell:normal;cervix:normal;esophagus:normal;kidney:cancer;leukocytes:normal;lymph_node:normal;mammary_gland:tumor;monocytes:normal;myometrium:normal;omental_adipose_tissue:normal;ovary:normal;pbmc:normal;prostate:tumor;stem_cells_(umbilical_cord_cd34+):normal;t_cells:normal;	Yes
180	203242_s_at	BG054550	10611	0.115	0.2	Yes	atrial_myocardium:normal;blood_outgrowth_endothelial_cell:normal;colonic_mucosal_(ibs):normal;esophagus:normal;fibroblast:normal;huvec:normal;left_ventricular_apex_samples:normal;prostate:tumor;small_intestine:normal;	Yes
181	203243_s_at	NM_006457	10611	0.192	0.222	Yes	atrial_myocardium:normal;brain:tumor;breast:tumor;colonic_mucosal_(ibs):normal;esophageal_epithelium:normal;esophagus:normal;fibroblast:normal;huvec:normal;left_ventricular_apex_samples:normal;myometrium:normal;omental_adipose_tissue:normal;optic_nerve_head_astrocytes:normal;prostate:tumor;small_intestine:normal;uterine_fibroid_tissue:normal;	Yes
187	216804_s_at	AK027217	10611	0.09	0.191	No	atrial_myocardium:normal;buccal_mucosa:normal;esophagus:normal;huvec:normal;left_ventricular_apex_samples:normal;prostate:tumor;small_intestine:normal;	Yes
207	206953_s_at	NM_012302	23266	0.154	0.231	Yes	293_cells_(kidney_hek):normal;atrial_myocardium:normal;breast_epithelium:normal;breast_epithelium:tumor;cervix:normal;cortex:normal;esophagus:normal;huvec:normal;lung:normal;ovary:normal;prostate:tumor;superior_temporal_gyrus:normal;	Yes
270	212310_at	D87742	375056	0.038	0.056	No	breast_epithelium:normal;breast_epithelium:tumor;prostate:tumor;	Yes
5	211489_at	D32201	148	0	0	No	None;
6	211490_at	AF013261	148	0	0	No	None;
7	211491_at	D32202	148	0	0	No	None;
8	211492_s_at	U02569	148	0	0	No	None;
10	202094_at	AA648913	332	0	0.036	No	None;
11	202095_s_at	NM_001168	332	0.179	0.076	No	293_cells_(kidney_hek):normal;blood_outgrowth_endothelial_cell:normal;bone_marrow_mononuclear_cells:normal;cd34+_cells:normal;cord_blood:normal;ewing_tumor:tumor;fibroblast:normal;huvec:normal;k562_cell_line:normal;neuroblastoma:tumor;seminoma_(dysgerminoma):tumor;testis:normal;universal_rna:normal;yolk_sac_tumor:tumor;
12	210334_x_at	AB028869	332	0.013	0.028	No	293_cells_(kidney_hek):normal;
13	203586_s_at	NM_001661	379	0	0	No	None;
14	203587_at	U25771	379	0	0	No	None;
16	210979_at	U47674	427	0	0	No	None;
19	213902_at	AI379338	427	0.013	0.047	No	cd14+_cells:normal;
20	212744_at	AI813772	585	0.013	0	No	glioblastoma:tumor;
21	212745_s_at	AI813772	585	0	0	No	None;
22	201615_x_at	AI685060	800	0.038	0.102	No	blood_outgrowth_endothelial_cell:normal;fibroblast:normal;optic_nerve_head_astrocytes:normal;
25	205525_at	NM_018495	800	0.026	0.083	No	myometrium:normal;uterine_fibroid_tissue:normal;
27	214880_x_at	D90453	800	0	0	No	None;
28	215198_s_at	AU147402	800	0	0.033	No	None;
29	215199_at	AU147402	800	0.013	0.047	No	uterine_fibroid_tissue:normal;
32	208853_s_at	L18887	821	0.218	0.316	Yes	293_cells_(kidney_hek):normal;atrial_myocardium:normal;blood_outgrowth_endothelial_cell:normal;brain:tumor;cd34+_cells:normal;colonic_mucosal_(ibs):normal;endometrium:normal;ewing_tumor:tumor;fibroblast:normal;huvec:normal;k562_cell_line:normal;liver:normal;monocytes:normal;optic_nerve_head_astrocytes:normal;ovary:normal;plasma_cells:normal;universal_rna:normal;
33	205532_s_at	AU151483	1004	0	0.015	No	None;
34	205533_s_at	NM_004932	1004	0	0	No	None;
35	210601_at	BC000019	1004	0	0.02	No	None;
36	210602_s_at	BC000019	1004	0	0.03	No	None;
37	204203_at	NM_001806	1054	0.038	0.082	No	bone_marrow_cd34+:normal;colonic_mucosal_(ibs):normal;stem_cells_(umbilical_cord_cd34+):normal;
38	212091_s_at	AI141603	1291	0.128	0.189	No	atrial_myocardium:normal;endometrium:normal;ewing_tumor:tumor;fibroblast:normal;myometrium:normal;omental_adipose_tissue:normal;optic_nerve_head_astrocytes:normal;ovary:normal;uterine_fibroid_tissue:normal;yolk_sac_tumor:tumor;
39	212937_s_at	M20776	1291	0.026	0.095	No	fibroblast:normal;optic_nerve_head_astrocytes:normal;
40	212938_at	M20776	1291	0	0.045	No	None;
41	212939_at	M20776	1291	0	0	No	None;
42	212940_at	BE350145	1291	0.026	0.077	No	fibroblast:normal;optic_nerve_head_astrocytes:normal;
44	214200_s_at	AI193744	1291	0	0.014	No	None;
45	216904_at	X15880	1291	0	0	No	None;
46	208978_at	U36190	1397	0.141	0.244	Yes	atrial_myocardium:normal;blood_outgrowth_endothelial_cell:normal;breast:tumor;cortex:normal;esophageal_epithelium:normal;esophagus:normal;ewing_tumor:tumor;huvec:normal;left_ventricular_apex_samples:normal;optic_nerve_head_astrocytes:normal;prefrontal_cortex:normal;
48	221586_s_at	U15642	1875	0	0.007	No	None;
49	200841_s_at	AI142677	2058	0.026	0.013	No	293_cells_(kidney_hek):normal;k562_cell_line:normal;
50	200842_s_at	AI475965	2058	0.013	0.022	No	k562_cell_line:normal;
51	200843_s_at	NM_004446	2058	0.026	0.015	No	k562_cell_line:normal;mammary_gland:tumor;
54	204537_s_at	NM_004961	2564	0.077	0.093	No	bladder:normal;cervix:cancer;cervix:normal;endometrium:normal;k562_cell_line:normal;omental_adipose_tissue:normal;
55	206435_at	NM_001478	2583	0	0	No	None;
58	210189_at	D85730	3305	0.013	0.008	No	testis:normal;
59	200664_s_at	BG537255	3337	0.103	0.199	No	buccal_mucosa:normal;cd34+_cells:normal;cd4+_t_cell:normal;cd8+_t_cell:normal;cervix:normal;esophageal_epithelium:normal;esophagus:normal;testis:normal;
61	202438_x_at	BF346014	3423	0.013	0.058	No	frontal_cortex:normal;
62	202439_s_at	NM_000202	3423	0.038	0.071	No	bone_marrow_cd34+:normal;frontal_cortex:normal;stem_cells_(umbilical_cord_cd34+):normal;
63	206342_x_at	NM_006123	3423	0.038	0.105	No	bone_marrow_cd34+:normal;cd8+_t_cell:normal;leukocytes:normal;
64	210666_at	AF050145	3423	0.013	0.014	No	cd8+_t_cell:normal;
65	211782_at	BC006170	3423	0	0	No	None;
67	212223_at	AI926544	3423	0.244	0.201	Yes	atrial_myocardium:normal;bone_marrow_cd34+:normal;brain:normal;brain:tumor;caudate_nucleus:normal;cd4+_t_cell:normal;cd8+_t_cell:normal;cerebellum:normal;cortex:normal;frontal_cortex:normal;hippocampus:normal;lateral_substantia_nigra:normal;leukocytes:normal;lymph_node:normal;orbitofrontal_cortex:normal;prefrontal_cortex:normal;stem_cells_(umbilical_cord_cd34+):normal;superior_temporal_gyrus:norm…
68	217432_s_at	AF179281	3423	0	0	No	None;
69	202105_at	NM_001551	3476	0	0.015	No	None;
70	204863_s_at	BE856546	3572	0.064	0.124	No	blood_outgrowth_endothelial_cell:normal;brain:tumor;cd4+_t_cell:normal;endometrium:normal;glioblastoma:tumor;
71	204864_s_at	NM_002184	3572	0	0.075	No	None;
72	211000_s_at	AB015706	3572	0.026	0.091	No	blood_outgrowth_endothelial_cell:normal;endometrium:normal;
74	212196_at	AW242916	3572	0.077	0.247	Yes	blood_outgrowth_endothelial_cell:normal;cd4+_t_cell:normal;huvec:normal;liver:normal;omental_adipose_tissue:normal;spleen:normal;
76	205262_at	NM_000238	3757	0.038	0.035	No	bone_marrow_mononuclear_cells:normal;k562_cell_line:normal;testis:normal;
77	210036_s_at	AB044806	3757	0.038	0.054	No	atrial_myocardium:normal;bone_marrow_mononuclear_cells:normal;k562_cell_line:normal;
78	203514_at	BF971923	4215	0	0.039	No	None;
79	205101_at	NM_000246	4261	0.013	0.016	No	b_cells:normal;
80	210925_at	U18288	4261	0	0	No	None;
81	211884_s_at	U31931	4261	0	0.008	No	None;
82	208512_s_at	NM_005936	4301 /// 730031	0	0	No	None;
83	214939_x_at	AB011399	4301	0	0	No	None;
84	215904_at	AL049698	4301	0	0	No	None;
86	214058_at	M19720	4610	0	0.04	No	None;
87	215491_at	AI273812	4610	0	0	No	None;
90	222018_at	AI992187	342538 /// 4666 /// 83955	0.038	0.062	No	bone_marrow_cd34+:normal;breast_epithelium:tumor;stem_cells_(umbilical_cord_cd34+):normal;
91	211086_x_at	Z25431	4750	0	0	No	None;
92	213328_at	AI936517	4750	0.013	0.019	No	glioblastoma:tumor;
93	213331_s_at	AV700007	4750	0.051	0.148	No	breast_epithelium:tumor;neuroblastoma:tumor;stem_cells_(umbilical_cord_cd34+):normal;superior_temporal_gyrus:normal;
94	216213_at	AF155113	4750	0	0.008	No	None;
95	210415_s_at	AF053970	4957	0.013	0.004	No	testis:normal;
96	202174_s_at	NM_006197	5108	0.013	0.041	No	testis:normal;
97	209996_x_at	AA931266	5108	0	0.016	No	None;
98	209997_x_at	BC000453	5108	0	0	No	None;
99	214118_x_at	AI205598	5108	0.026	0.089	No	stem_cells_(umbilical_cord_cd34+):normal;testis:normal;
100	214937_x_at	AI924817	5108	0.179	0.26	Yes	bone_marrow_cd34+:normal;breast_epithelium:normal;breast_epithelium:tumor;ewing_tumor:tumor;glioblastoma:tumor;mammary_gland:tumor;nasal_epithelium:normal;neuroblastoma:tumor;ovary:normal;quadriceps:normal;stem_cells_(umbilical_cord_cd34+):normal;superior_temporal_gyrus:normal;testis:normal;vastus_lateralis:normal;
101	206623_at	NM_000440	5145	0	0	No	None;
102	209193_at	M24779	5292	0.167	0.2	No	blood:normal;buccal_mucosa:normal;cd4+_t_cell:normal;cervix:normal;cord_blood:normal;esophageal_epithelium:normal;esophagus:normal;k562_cell_line:normal;leukocytes:normal;reticulocytes:normal;seminoma_(dysgerminoma):tumor;t_cells:normal;umbilical_cord_reticulocytes:normal;
103	212239_at	AI680192	5295	0.231	0.287	Yes	bone_marrow_cd34+:normal;brain:normal;breast_epithelium:normal;breast_epithelium:tumor;cd4+_t_cell:normal;cd8+_t_cell:normal;frontal_cortex:normal;hair_follicle_bulge:normal;hair_follicle_sub-bulge:normal;hippocampus:normal;left_ventricular_apex_samples:normal;neuroblastoma:tumor;omental_adipose_tissue:normal;orbitofrontal_cortex:normal;prefrontal_cortex:normal;stem_cells_(umbilical_cord_cd34+):n…
105	212249_at	AI934473	5295	0.051	0.2	Yes	cd4+_t_cell:normal;cd8+_t_cell:normal;frontal_cortex:normal;t_cells:normal;
110	202742_s_at	NM_002731	5567	0.231	0.3	Yes	brain:normal;brain:tumor;caudate_nucleus:normal;cd34+_cells:normal;cd4+_t_cell:normal;cd8+_t_cell:normal;cerebellum:normal;colonic_mucosal_(ibs):normal;cord_blood:normal;cortex:normal;frontal_cortex:normal;hippocampus:normal;huvec:normal;neuroblastoma:tumor;orbitofrontal_cortex:normal;pbmc:normal;prefrontal_cortex:normal;t_cells:normal;
111	202529_at	NM_002766	5635	0	0	No	None;
112	201067_at	BF215487	5701	0	0.016	No	None;
114	201699_at	NM_002806	5706	0	0.03	No	None;
115	204201_s_at	NM_006264	5783	0.038	0.124	No	esophagus:normal;ewing_tumor:tumor;yolk_sac_tumor:tumor;
116	201711_x_at	AI681120	5903	0.038	0.111	No	glioblastoma:tumor;stem_cells_(umbilical_cord_cd34+):normal;testis:normal;
117	201712_s_at	NM_006267	5903	0.026	0.017	No	bone_marrow_cd34+:normal;stem_cells_(umbilical_cord_cd34+):normal;
118	201713_s_at	D42063	5903	0.026	0.007	No	bone_marrow_cd34+:normal;stem_cells_(umbilical_cord_cd34+):normal;
121	204769_s_at	M74447	6891	0	0.025	No	None;
122	204770_at	NM_000544	6891	0	0.009	No	None;
123	208428_at	NM_018833	6891	0	0	No	None;
124	209454_s_at	AF142482	7005	0	0.022	No	None;
125	203448_s_at	AI347136	7013	0.013	0.023	No	cerebellum:normal;
126	203449_s_at	NM_017489	7013	0	0	No	None;
127	201446_s_at	BF692742	7072	0.026	0.056	No	cortex:normal;ovary:normal;
128	201447_at	H96549	7072	0	0.028	No	None;
129	201448_at	AL046419	7072	0.167	0.132	No	b_cells:normal;breast_epithelium:normal;breast_epithelium:tumor;cerebellum:normal;cortex:normal;ewing_tumor:tumor;glioblastoma:tumor;myometrium:normal;neuroblastoma:tumor;ovary:normal;stem_cells_(umbilical_cord_cd34+):normal;superior_temporal_gyrus:normal;uterine_fibroid_tissue:normal;
130	201449_at	AL567227	7072	0.103	0.121	No	b_cells:normal;bone_marrow_cd34+:normal;breast_epithelium:normal;breast_epithelium:tumor;cortex:normal;neuroblastoma:tumor;stem_cells_(umbilical_cord_cd34+):normal;superior_temporal_gyrus:normal;
131	201450_s_at	NM_022037	7072	0.026	0.061	No	breast_epithelium:tumor;cortex:normal;
132	1294_at	L13852	7318	0	0.04	No	None;
133	203281_s_at	NM_003335	7318	0.038	0.17	No	b_cells:normal;pbmc:normal;t_cells:normal;
135	213659_at	AA209420	7626	0	0	No	None;
136	214813_at	W90796	7626	0	0.009	No	None;
137	202155_s_at	NM_005085	8021	0.051	0.07	No	blood:normal;leukocytes:normal;monocytes:normal;testis:normal;
138	211261_at	D14689	8021	0.013	0.036	No	reticulocytes:normal;
139	201635_s_at	AI990766	8087	0.154	0.222	Yes	293_cells_(kidney_hek):normal;cd4+_t_cell:normal;diaphragm:normal;k562_cell_line:normal;muscle:normal;ovary:normal;quadriceps:normal;reticulocytes:normal;skeletal_muscle:normal;testis:normal;umbilical_cord_reticulocytes:normal;vastus_lateralis:normal;
140	201636_at	BG025078	8087	0.179	0.206	Yes	atrial_myocardium:normal;cortex:normal;diaphragm:normal;ewing_tumor:tumor;left_ventricular_apex_samples:normal;muscle:normal;ovary:normal;quadriceps:normal;seminoma_(dysgerminoma):tumor;skeletal_muscle:normal;stem_cells_(umbilical_cord_cd34+):normal;superior_temporal_gyrus:normal;testis:normal;vastus_lateralis:normal;
145	209294_x_at	BC001281	8795	0	0	No	None;
146	209295_at	AF016266	8795	0.167	0.189	No	293_cells_(kidney_hek):normal;blood_outgrowth_endothelial_cell:normal;bone_marrow_cd34+:normal;breast_epithelium:normal;breast_epithelium:tumor;cd14+_cells:normal;ewing_tumor:tumor;glioblastoma:tumor;huvec:normal;leukocytes:normal;monocytes:normal;optic_nerve_head_astrocytes:normal;stem_cells_(umbilical_cord_cd34+):normal;
147	210405_x_at	AF153687	8795	0	0.003	No	None;
150	210840_s_at	D29640	8826	0.244	0.371	Yes	blood_outgrowth_endothelial_cell:normal;bone_marrow_mononuclear_cells:normal;cd14+_cells:normal;cd8+_t_cell:normal;cervix:cancer;cervix:normal;colonic_mucosal_(ibs):normal;esophagus:normal;fibroblast:normal;glioblastoma:tumor;hair_follicle_sub-bulge:normal;huvec:normal;leukocytes:normal;lung:normal;monocytes:normal;omental_adipose_tissue:normal;pbmc:normal;tonsil:normal;uterine_fibroid_tissue:nor…
151	213446_s_at	AI679073	8826	0.141	0.338	Yes	b_cells:normal;blood_outgrowth_endothelial_cell:normal;cd14+_cells:normal;cd4+_t_cell:normal;cd8+_t_cell:normal;esophagus:normal;hair_follicle_bulge:normal;leukocytes:normal;monocytes:normal;small_intestine:normal;tonsil:normal;
152	202049_s_at	AA521508	9202	0	0.012	No	None;
153	202050_s_at	AI650586	9202	0	0.007	No	None;
154	202051_s_at	NM_005095	9202	0.077	0.103	No	breast_epithelium:normal;breast_epithelium:tumor;cortex:normal;neuroblastoma:tumor;ovary:normal;superior_temporal_gyrus:normal;
155	202997_s_at	BE251211	4017 /// 9583	0.038	0.051	No	blood_outgrowth_endothelial_cell:normal;fibroblast:normal;optic_nerve_head_astrocytes:normal;
156	202998_s_at	NM_002318	4017 /// 9583	0.154	0.106	No	blood_outgrowth_endothelial_cell:normal;breast_epithelium:normal;breast:tumor;ewing_tumor:tumor;fibroblast:normal;huvec:normal;kidney:cancer;optic_nerve_head_astrocytes:normal;seminoma_(dysgerminoma):tumor;universal_rna:normal;uterine_fibroid_tissue:normal;yolk_sac_tumor:tumor;
157	202999_s_at	AF117949	4017 /// 9583	0.013	0.028	No	reticulocytes:normal;
158	204076_at	AB002390	9583	0.282	0.335	Yes	b_cells:normal;bone_marrow_cd34+:normal;brain:normal;breast_epithelium:normal;breast_epithelium:tumor;cd14+_cells:normal;cd4+_t_cell:normal;cd8+_t_cell:normal;cortex:normal;frontal_cortex:normal;glioblastoma:tumor;hair_follicle_bulge:normal;hair_follicle_sub-bulge:normal;leukocytes:normal;neuroblastoma:tumor;orbitofrontal_cortex:normal;pbmc:normal;plasma_cells:normal;prefrontal_cortex:normal;stem…
159	204077_x_at	NM_004901	9583	0	0.011	No	None;
160	203036_s_at	AI027678	9788	0	0.018	No	None;
162	210359_at	AF116674	9788	0	0	No	None;
163	210360_s_at	AF116674	9788	0	0.005	No	None;
164	207379_at	NM_005711	10085	0.013	0.071	No	optic_nerve_head_astrocytes:normal;
167	205017_s_at	AI088145	10150	0	0.012	No	None;
168	205018_s_at	NM_005757	10150	0.064	0.255	Yes	blood_outgrowth_endothelial_cell:normal;frontal_cortex:normal;ovary:normal;plasma_cells:normal;prefrontal_cortex:normal;
170	205017_s_at	AI088145	10150	0	0.012	No	None;
171	205018_s_at	NM_005757	10150	0.064	0.255	Yes	blood_outgrowth_endothelial_cell:normal;frontal_cortex:normal;ovary:normal;plasma_cells:normal;prefrontal_cortex:normal;
173	203659_s_at	NM_005798	10206	0.038	0.013	No	bone_marrow_cd34+:normal;stem_cells_(umbilical_cord_cd34+):normal;testis:normal;
174	202002_at	AW072302	10449	0.026	0.053	No	reticulocytes:normal;umbilical_cord_reticulocytes:normal;
175	202003_s_at	NM_006111	10449	0.051	0.071	No	colonic_mucosal_(ibs):normal;kidney:normal;liver:normal;small_intestine:normal;
176	203567_s_at	AU157590	10475	0.141	0.161	No	b_cells:normal;breast_epithelium:normal;breast_epithelium:tumor;cd14+_cells:normal;cd4+_t_cell:normal;cd8+_t_cell:normal;kidney:cancer;leukocytes:normal;lymph_node:normal;monocytes:normal;spleen:normal;
177	203568_s_at	NM_006355	10475	0.013	0.093	No	b_cells:normal;
178	203610_s_at	AI363270	10475	0	0.075	No	None;
179	203306_s_at	NM_006416	10559	0.064	0.074	No	breast_epithelium:normal;breast_epithelium:tumor;cd14+_cells:normal;glioblastoma:tumor;mammary_gland:tumor;
182	211680_at	AF116705	10611	0	0	No	None;
183	211681_s_at	AF116705	10611	0.026	0.113	No	huvec:normal;quadriceps:normal;
185	213684_s_at	BF671400	10611	0.128	0.043	No	atrial_myocardium:normal;breast_epithelium:tumor;diaphragm:normal;left_ventricular_apex_samples:normal;muscle:normal;myometrium:normal;quadriceps:normal;skeletal_muscle:normal;uterine_fibroid_tissue:normal;vastus_lateralis:normal;
186	216803_at	AK027217	10611	0	0	No	None;
188	221994_at	AA196325	10611	0.09	0.017	No	atrial_myocardium:normal;diaphragm:normal;left_ventricular_apex_samples:normal;muscle:normal;quadriceps:normal;skeletal_muscle:normal;vastus_lateralis:normal;
190	221471_at	AW173623	10955	0.295	0.41	Yes	brain:normal;brain:tumor;breast_epithelium:normal;breast_epithelium:tumor;cord_blood:normal;esophageal_epithelium:normal;ewing_tumor:tumor;fibroblast:normal;frontal_cortex:normal;hair_follicle_sub-bulge:normal;hippocampus:normal;lateral_substantia_nigra:normal;leukocytes:normal;lung:normal;mammary_gland:tumor;myometrium:normal;optic_nerve_head_astrocytes:normal;orbitofrontal_cortex:normal;ovary:n…
191	221472_at	Z97053	10955	0	0	No	None;
194	215336_at	AK002166	11215	0	0.001	No	None;
195	204569_at	NM_014920	22858	0	0	No	None;
196	204160_s_at	AW194947	22875	0.026	0.167	No	bone_marrow_cd34+:normal;nasal_epithelium:normal;
197	204161_s_at	NM_014936	22875	0	0.027	No	None;
198	203618_at	AB023167	23017	0.051	0.073	No	brain:normal;frontal_cortex:normal;orbitofrontal_cortex:normal;prefrontal_cortex:normal;
199	203619_s_at	NM_012306	23017	0.154	0.039	No	brain:normal;brain:tumor;caudate_nucleus:normal;cerebellum:normal;frontal_cortex:normal;hippocampus:normal;lateral_substantia_nigra:normal;neuroblastoma:tumor;orbitofrontal_cortex:normal;prefrontal_cortex:normal;superior_temporal_gyrus:normal;testis:normal;
200	211706_s_at	AY028424	23097	0	0	No	None;
201	212897_at	AI738802	23097	0	0.032	No	None;
203	213035_at	AI081194	23243	0.026	0.011	No	bone_marrow_cd34+:normal;stem_cells_(umbilical_cord_cd34+):normal;
204	213478_at	AB028949	23254	0.321	0.184	No	brain:normal;brain:tumor;breast_epithelium:normal;breast_epithelium:tumor;breast:tumor;bronchial_epithelia:normal;buccal_mucosa:normal;caudate_nucleus:normal;cerebellum:normal;cervix:cancer;cervix:normal;cord_blood:normal;esophageal_epithelium:normal;esophagus:normal;frontal_cortex:normal;hair_follicle_sub-bulge:normal;hippocampus:normal;kidney:normal;lateral_substantia_nigra:normal;nasal_epithel…
205	213752_at	BF111846	23254	0.013	0.028	No	superior_temporal_gyrus:normal;
206	215138_s_at	AB015329	23254	0	0	No	None;
208	201854_s_at	AI744148	23300	0	0.012	No	None;
209	201855_s_at	NM_015251	23300	0	0.052	No	None;
210	212156_at	AA812224	23339	0	0	No	None;
211	219421_at	NM_012382	23548	0	0.024	No	None;
212	202132_at	AA081084	25937	0.064	0.112	No	blood_outgrowth_endothelial_cell:normal;breast_epithelium:normal;breast_epithelium:tumor;huvec:normal;kidney:cancer;
214	202134_s_at	NM_015472	25937	0.013	0.048	No	buccal_mucosa:normal;
215	212665_at	AL556438	25976	0.103	0.21	Yes	bone_marrow_cd34+:normal;breast_epithelium:normal;buccal_mucosa:normal;cd34+_cells:normal;cd8+_t_cell:normal;cervix:normal;glioblastoma:tumor;stem_cells_(umbilical_cord_cd34+):normal;
216	212131_at	BG054966	26065	0.192	0.201	Yes	b_cells:normal;bone_marrow_cd34+:normal;breast_epithelium:normal;breast_epithelium:tumor;cd14+_cells:normal;cd4+_t_cell:normal;cd8+_t_cell:normal;cord_blood:normal;leukocytes:normal;monocytes:normal;neuroblastoma:tumor;pbmc:normal;quadriceps:normal;stem_cells_(umbilical_cord_cd34+):normal;t_cells:normal;
217	212132_at	AL117499	26065	0.115	0.128	No	b_cells:normal;bone_marrow_cd34+:normal;breast_epithelium:normal;breast_epithelium:tumor;cord_blood:normal;hair_follicle_sub-bulge:normal;seminoma_(dysgerminoma):tumor;stem_cells_(umbilical_cord_cd34+):normal;t_cells:normal;
218	222099_s_at	AW593859	26065	0.051	0.079	No	bone_marrow_cd34+:normal;breast_epithelium:normal;breast_epithelium:tumor;cord_blood:normal;
219	222121_at	AU118383	26084	0	0	No	None;
220	208425_s_at	NM_015623	26115	0	0.02	No	None;
222	217919_s_at	BE782148	28977	0.038	0.071	No	293_cells_(kidney_hek):normal;k562_cell_line:normal;testis:normal;
223	210948_s_at	AF294627	51176	0.026	0.063	No	cd4+_t_cell:normal;cd8+_t_cell:normal;
224	221557_s_at	AI762816	51176	0	0.011	No	None;
225	221558_s_at	AF288571	51176	0.179	0.133	No	293_cells_(kidney_hek):normal;blood:normal;bone_marrow_mononuclear_cells:normal;cd4+_t_cell:normal;cd8+_t_cell:normal;hair_follicle_bulge:normal;k562_cell_line:normal;leukocytes:normal;lymph_node:normal;pbmc:normal;t_cells:normal;testis:normal;tonsil:normal;universal_rna:normal;
228	219807_x_at	NM_016154	53916	0	0	No	None;
230	206818_s_at	NM_017649	54805	0	0.008	No	None;
231	209874_x_at	AF216962	54805	0	0	No	None;
232	218792_s_at	NM_017688	54836	0.026	0.042	No	bone_marrow_cd34+:normal;stem_cells_(umbilical_cord_cd34+):normal;
233	219166_at	NM_018139	55172	0	0.033	No	None;
234	218521_s_at	NM_018299	55284	0	0.018	No	None;
235	210794_s_at	AF119863	55384	0.141	0.151	No	brain:normal;caudate_nucleus:normal;cerebellum:normal;ewing_tumor:tumor;hippocampus:normal;neuroblastoma:tumor;orbitofrontal_cortex:normal;prefrontal_cortex:normal;seminoma_(dysgerminoma):tumor;stem_cells_(umbilical_cord_cd34+):normal;yolk_sac_tumor:tumor;
236	212732_at	AI950273	55384	0.103	0.072	No	caudate_nucleus:normal;cerebellum:normal;cortex:normal;frontal_cortex:normal;hippocampus:normal;neuroblastoma:tumor;orbitofrontal_cortex:normal;prefrontal_cortex:normal;
237	222328_x_at	AI133721	55384	0	0.034	No	None;
238	218264_at	NM_016567	56647	0.013	0.027	No	293_cells_(kidney_hek):normal;
240	218285_s_at	NM_020139	56898	0.179	0.237	Yes	atrial_myocardium:normal;brain:tumor;breast_epithelium:normal;breast_epithelium:tumor;ewing_tumor:tumor;glioblastoma:tumor;hair_follicle_sub-bulge:normal;kidney:cancer;kidney:normal;mammary_gland:tumor;myometrium:normal;ovary:normal;small_intestine:normal;uterine_fibroid_tissue:normal;
241	219639_x_at	NM_020213	56965	0	0.009	No	None;
242	212906_at	BE044440	57476	0.013	0.058	No	cerebellum:normal;
243	218140_x_at	NM_021203	58477	0.295	0.43	Yes	293_cells_(kidney_hek):normal;blood_outgrowth_endothelial_cell:normal;brain:tumor;breast_epithelium:normal;breast_epithelium:tumor;breast:tumor;cd34+_cells:normal;cervix:cancer;colon:tumor;cord_blood:normal;esophageal_epithelium:normal;fibroblast:normal;k562_cell_line:normal;mammary_gland:tumor;nasal_epithelium:normal;optic_nerve_head_astrocytes:normal;plasma_cells:normal;prefrontal_cortex:normal…
244	218199_s_at	NM_022917	65083	0	0	No	None;
245	219633_at	NM_024331	79183	0	0	No	None;
246	213878_at	AI685944	79912	0.026	0.024	No	breast_epithelium:normal;breast_epithelium:tumor;
247	219802_at	NM_024854	79912	0.026	0.029	No	breast_epithelium:tumor;glioblastoma:tumor;
248	212615_at	AI742305	80205	0.141	0.101	No	bone_marrow_cd34+:normal;breast_epithelium:normal;breast_epithelium:tumor;cerebellum:normal;cortex:normal;glioblastoma:tumor;hair_follicle_bulge:normal;hair_follicle_sub-bulge:normal;ovary:normal;stem_cells_(umbilical_cord_cd34+):normal;superior_temporal_gyrus:normal;
249	212616_at	BF668950	80205	0.09	0.105	No	breast_epithelium:normal;breast_epithelium:tumor;cerebellum:normal;cortex:normal;glioblastoma:tumor;stem_cells_(umbilical_cord_cd34+):normal;superior_temporal_gyrus:normal;
250	220586_at	NM_025134	80205	0	0	No	None;
251	219397_at	NM_025147	80219	0.026	0.065	No	bone_marrow_cd34+:normal;stem_cells_(umbilical_cord_cd34+):normal;
252	221931_s_at	AV701173	81929	0.218	0.191	No	293_cells_(kidney_hek):normal;bone_marrow_cd34+:normal;breast_epithelium:normal;breast_epithelium:tumor;cord_blood:normal;cortex:normal;frontal_cortex:normal;glioblastoma:tumor;hair_follicle_bulge:normal;hair_follicle_sub-bulge:normal;hippocampus:normal;k562_cell_line:normal;mammary_gland:tumor;neuroblastoma:tumor;orbitofrontal_cortex:normal;prefrontal_cortex:normal;superior_temporal_gyrus:normal;
253	212779_at	AB029032	84162	0.295	0.386	Yes	atrial_myocardium:normal;b_cells:normal;bone_marrow_cd34+:normal;brain:normal;caudate_nucleus:normal;cd4+_t_cell:normal;cd8+_t_cell:normal;cerebellum:normal;cortex:normal;frontal_cortex:normal;hippocampus:normal;leukocytes:normal;myometrium:normal;orbitofrontal_cortex:normal;ovary:normal;prefrontal_cortex:normal;quadriceps:normal;skeletal_muscle:normal;small_intestine:normal;stem_cells_(umbilical…
254	214929_s_at	AL137384	84162	0	0	No	None;
255	216294_s_at	AL137254	84162	0	0	No	None;
256	221849_s_at	AA733079	90379	0	0.008	No	None;
257	221851_at	AI073983	90379	0	0	No	None;
258	222012_at	AA535066	90379	0	0.003	No	None;
259	91952_at	AI363375	90379	0	0	No	None;
260	212710_at	AL043774	157922	0.038	0.016	No	cortex:normal;neuroblastoma:tumor;superior_temporal_gyrus:normal;
261	212711_at	AA019977	157922	0.026	0.004	No	cortex:normal;superior_temporal_gyrus:normal;
262	212712_at	BE222901	157922	0.013	0.027	No	cortex:normal;
263	220409_at	NM_018627	157922	0	0	No	None;
264	220410_s_at	NM_018627	157922	0	0.025	No	None;
265	214729_at	AA400421	221830	0	0	No	None;
266	217700_at	AI818951	245812	0.026	0.062	No	cd14+_cells:normal;umbilical_cord_reticulocytes:normal;
267	221951_at	AI739035	283232	0	0.013	No	None;
268	65630_at	AI742455	283232	0	0.017	No	None;
269	212305_s_at	AK025122	375056	0	0	No	None;
271	215470_at	U21915	653238	0	0	No	None;
272	221540_x_at	AF078847	2966 /// 653238 /// 728340 /// 730394	0	0.001	No	None;
		Unique	127

## Sheet: Table S8
Table S8. Comparison of genes selected by other methods in the MSKCC prostate dataset.
	t-Test	f-Test	Wilcoxon	Copa	SAM
t-Test	-
f-Test	0.42	-
Wilcoxon	0.62	0.52	-
Copa	0.01	0	0.005	-
SAM	0.19	0.36	0.24	0.005	-
BSM	0.08	0.07	0.11	0.002	0.08

[truncated: 2 more sheets: Table S9, Table S10]
